# Supplementary material for: Exploring the resilience and stability of a defined human gut microbiota consortium: An isothermal microcalorimetric study
Source: Microbiologyopen. 2024 Aug 8;13(4):e1430. doi: 10.1002/mbo3.1430 (PMC11307317; doi:10.1002/mbo3.1430)
Supplement: Supplementary file 3 — Supporting information. [file MBO3-13-e1430-s002.xlsx]

## Sheet: Table S1
Table S1 Overview of A. muciniphila, B. thetaiotaomicron and F. prausnitzii genome scale model after curation.
		A. muciniphila	B. thetaiotaomicron	F. prausnitzii
	Reactions	1308	1491	1137
	Metabolites	995	1082	884
	Genes	473	675	462

## Sheet: Table S2
Table S2 Linear relation between optical density (OD) and heat (J/mL) evaluated on consortium cultivation grown in YCFAM. Twenty-four IMC ampoules were prepared for consortium culture and hourly collected over 24-hour period. For each ampoule, OD was measured and corresponding maximal heat (J) was reported.
	Time (h)	OD	Heat (J/mL)
	1.5	0.1	0.00394119
	2.5	0.1	0.0180413
	3.5	0.14	0.0454613
	4.5	0.26	0.0955063
	5.5	0.3	0.155627
	6.5	0.36	0.210734
	7.5	0.4	0.26372
	8.5	0.44	0.315116
	9.5	0.46	0.370494
	10.5	0.54	0.429455
	11.5	0.62	0.491775
	12.5	0.66	0.560364
	13.5	0.72	0.638145
	14.5	0.84	0.725274
	15.5	1	0.812755
	16.5	1.02	0.88464
	17.5	1.06	0.93117
	18.5	1.1	0.964096
	19.5	1.1	0.993071
	20.5	1.04	1.02061
	21.5	1.1	1.04727
	22.5	1.12	1.07343
	23.5	1.18	1.09917
	24.5	1.14	1.1261

## Sheet: Table S3
Table S3 Abundance of A. muciniphila, B. thetaiotaomicron and F. prausnitzii within consortium at the fifth, sixth and seventh passage. Abundance were quantified in triplicate using 16S rRNA sequencing.
	Passage	5	6	7
	AM	31 ± 4%	34 ± 4%	31 ± 1%
	BT	55 ± 4%	51 ± 4%	54 ± 1%
	FP	13 ± 1%	15 ± 1%	15 ± 0%

## Sheet: Table S4
Table S4 Evaluation of the consortium resilience by modifying the initial concentration of one strain at a time. Abundance of A. muciniphila, B. thetaiotaomicron and F. prausnitzii within each consortium combination was determined at the end of each passage, from the first to the fifth passage. Abundance were quantified in triplicate using 16S rRNA sequencing. rAM+BT+FP, AM+rBT+FP and AM+BT+rFP s…
	Sample	rAM+BT+FP					AM+rBT+FP					AM+BT+rFP
	Passage	1	2	3	4	5	1	2	3	4	5	1	2	3	4	5
	AM	8.88 ± 1.38	15.09 ± 2.73	25.37 ± 10.11	36.03 ± 1.25	31.02 ± 1.9	38.21 ± 2.04	19.64 ± 2.84	33.74 ± 2.64	35.78 ± 2.53	32.56 ± 4.84	40.02 ± 1.16	21.97 ± 2.21	30.33 ± 9.25	36.26 ± 3.67	33.9 ± 0.94
	BT	85.95 ± 1.54	63.81 ± 0.5	55.44 ± 9.74	44.74 ± 0.57	55.98 ± 2.1	53.18 ± 1.91	56.47 ± 1.41	46.81 ± 2.56	44.64 ± 1.9	54.6 ± 5.32	57.51 ± 1.05	56.96 ± 2.54	50.24 ± 7.52	47.46 ± 3.88	53.98 ± 1.15
	FP	5.17 ± 0.27	21.1 ± 2.26	19.19 ± 1.02	19.23 ± 0.69	13 ± 0.32	8.61 ± 0.52	23.88 ± 1.64	19.45 ± 0.08	19.59 ± 0.66	12.84 ± 0.53	2.48 ± 0.12	21.07 ± 0.33	19.43 ± 1.74	16.29 ± 0.21	12.12 ± 0.21

## Sheet: Table S5
Table S5 Production and consumption of the organic acids (mmol/L). Concentrations were quantified at the end of growth for A. muciniphila, B. thetaiotaomicron and F. prausnitzii and consortium. Triplicates were used to calculate the average and standard deviation.
Condition	Passage	Acetic acid	Butyric acid	Formic acid	Isobutyric acid	Isovaleric acid	Lactic acid	Malic acid	Propionic acid	Succinic acid
AM	5	3.15 ± 0.04	0 ± 0	0.35 ± 0.02	0.04 ± 0.01	0.07 ± 0.01	0.04 ± 0.01	-0.15 ± 0.06	2.53 ± 0.02	-0.06 ± 0.01
	6	2.92 ± 0.1	0 ± 0	0.17 ± 0.05	-0.08 ± 0.02	-0.06 ± 0.02	0 ± 0.02	-0.18 ± 0.09	2.3 ± 0.02	-0.08 ± 0.02
	7	2.5 ± 0.04	0 ± 0	0.21 ± 0.04	0.03 ± 0.03	0.05 ± 0.03	0 ± 0.02	-0.13 ± 0.06	2 ± 0.05	-0.03 ± 0.04
BT	5	4.2 ± 0.05	0 ± 0	0.54 ± 0.02	0.22 ± 0.01	0.84 ± 0.01	-0.89 ± 0	-0.19 ± 0.04	4 ± 0.04	1.57 ± 0.02
	6	4.14 ± 0.04	0 ± 0	0.54 ± 0.03	0.19 ± 0.02	0.78 ± 0.01	-0.97 ± 0.01	-0.21 ± 0.03	3.82 ± 0.06	1.57 ± 0.01
	7	3.51 ± 0.04	0 ± 0	0.4 ± 0.02	0.18 ± 0.01	0.75 ± 0.01	-0.88 ± 0.01	-0.21 ± 0.03	3.33 ± 0.02	1.38 ± 0.01
FP	5	0.47 ± 0.11	0.82 ± 0.1	0.49 ± 0.08	0.03 ± 0.02	0.04 ± 0.04	0.02 ± 0.02	-0.03 ± 0.06	0.06 ± 0.05	0.08 ± 0.02
	6	0.39 ± 0.05	0.88 ± 0.01	0.41 ± 0.03	0.01 ± 0.01	0.01 ± 0.01	0.01 ± 0.01	-0.05 ± 0.03	0.01 ± 0.02	0.09 ± 0
	7	0.28 ± 0.03	0.67 ± 0.01	0.34 ± 0.03	0.01 ± 0.01	0.02 ± 0.01	0.01 ± 0.01	-0.06 ± 0.02	0.02 ± 0.03	0.09 ± 0.01
Consortium	5	8.28 ± 0.07	1.38 ± 0.04	1.21 ± 0.03	0.18 ± 0.01	0.72 ± 0.01	-0.89 ± 0	-0.2 ± 0.02	4.75 ± 0.03	2.18 ± 0.03
	6	8.3 ± 0.11	1.41 ± 0.2	1 ± 0.21	0.02 ± 0.02	0.55 ± 0.02	-0.97 ± 0.01	-0.25 ± 0.03	4.29 ± 0.08	2.23 ± 0.07
	7	8.25 ± 0.17	1.43 ± 0.05	1.28 ± 0.04	0.34 ± 0.01	0.87 ± 0.01	-0.88 ± 0.01	-0.13 ± 0.02	4.43 ± 0.03	2.28 ± 0.02

## Sheet: Table S6
Table S6 The concentration of 20 free amino acids (mmol/L) was quantified at the end of A. muciniphila, B. thetaiotaomicron, F. prausnitzii and consortium cultures at the fifth, sixth and seventh passage. Triplicates were used to calculate the average and standard deviation. AM, BT and FP stand for A. muciniphila, B. thetaiotaomicron and F. prausnitzii. Data from the reference (YCFAM medium) were…
Condition	Passage	His	Asn	Ser	Gln	Arg	Gly	Asp	Glu	Thr	Ala	Pro	Cys	Lys	Tyr	Met	Val	Ile	Leu	Phe	Trp
AM	5	0.02 ± 0.01	0.02 ± 0.02	0.03 ± 0.02	0 ± 0	-0.03 ± 0.04	0.04 ± 0.01	-0.01 ± 0.02	0 ± 0.09	0.02 ± 0.02	0.06 ± 0.04	0.13 ± 0.01	0.23 ± 0.05	0 ± 0.07	0 ± 0	0.01 ± 0.01	0.07 ± 0.04	0.01 ± 0.02	0.03 ± 0.07	-0.02 ± 0.03	0 ± 0.01
	6	0.05 ± 0.03	0.06 ± 0.05	0.1 ± 0.07	0.01 ± 0.01	0.08 ± 0.07	0.12 ± 0.05	0.05 ± 0.04	0.26 ± 0.25	0.08 ± 0.04	0.19 ± 0.1	0.2 ± 0.03	0.53 ± 0.17	0.14 ± 0.12	0.02 ± 0.01	0.06 ± 0.02	0.18 ± 0.07	0.09 ± 0.04	0.24 ± 0.13	0.09 ± 0.06	0.02 ± 0.01
	7	0.01 ± 0.05	0 ± 0.08	0 ± 0.09	0 ± 0	-0.03 ± 0.1	0.03 ± 0.05	0 ± 0.04	-0.02 ± 0.2	0 ± 0.04	0.06 ± 0.1	0.14 ± 0.03	0.06 ± 0.24	0 ± 0.13	0 ± 0.01	0.01 ± 0.03	0.06 ± 0.08	0.02 ± 0.06	0.01 ± 0.17	-0.03 ± 0.08	-0.01 ± 0.02
BT	5	0.11 ± 0.01	-0.7 ± 0	-0.2 ± 0.02	0.19 ± 0	0.11 ± 0.03	0.28 ± 0.02	-0.64 ± 0.01	-0.07 ± 0.13	0.03 ± 0.02	0.31 ± 0.08	1.2 ± 0.05	0.11 ± 0.14	0.36 ± 0.12	0.07 ± 0.01	0.05 ± 0.03	0.49 ± 0.07	0.04 ± 0.04	-0.01 ± 0.09	-0.04 ± 0.03	-0.03 ± 0.01
	6	0.15 ± 0.02	-0.75 ± 0	-0.13 ± 0.03	0.22 ± 0.01	0.22 ± 0.03	0.37 ± 0.02	-0.6 ± 0	0.19 ± 0.05	0.1 ± 0.02	0.48 ± 0.03	1.3 ± 0.04	0.32 ± 0.07	0.55 ± 0.04	0.09 ± 0.01	0.08 ± 0.03	0.61 ± 0.06	0.14 ± 0.03	0.21 ± 0.07	0.05 ± 0.04	-0.01 ± 0.02
	7	0.11 ± 0.04	-0.79 ± 0	-0.24 ± 0.05	0.22 ± 0.01	0.12 ± 0.08	0.32 ± 0.05	-0.66 ± 0.01	-0.04 ± 0.17	0.01 ± 0.03	0.37 ± 0.1	1.33 ± 0.07	0.03 ± 0.31	0.39 ± 0.15	0.07 ± 0.01	0.06 ± 0.03	0.53 ± 0.09	0.06 ± 0.04	-0.02 ± 0.12	-0.06 ± 0.05	-0.03 ± 0.01
FP	5	0.02 ± 0	0.02 ± 0	0.02 ± 0.01	0.01 ± 0	0.09 ± 0	0.05 ± 0	0.04 ± 0	0.1 ± 0.01	0.03 ± 0	0.08 ± 0.01	0.06 ± 0	0.12 ± 0.02	0.07 ± 0.01	0.02 ± 0	0.02 ± 0	0.06 ± 0	0.06 ± 0	0.09 ± 0	0.04 ± 0.01	0.01 ± 0
	6	-0.02 ± 0.02	-0.02 ± 0.03	-0.01 ± 0.04	0.01 ± 0	0.06 ± 0.05	0.06 ± 0.02	0.07 ± 0.02	0.07 ± 0.11	0.02 ± 0.02	0.09 ± 0.06	0.08 ± 0.01	0.2 ± 0.1	0.03 ± 0.08	0.02 ± 0	0.02 ± 0.01	0.05 ± 0.04	0.08 ± 0.02	0.08 ± 0.07	0.03 ± 0.04	0 ± 0.01
	7	0.01 ± 0.03	0.01 ± 0.06	0.01 ± 0.06	0.01 ± 0.01	0.05 ± 0.09	0.06 ± 0.04	0.08 ± 0.04	0.06 ± 0.2	0.01 ± 0.04	0.09 ± 0.09	0.09 ± 0.02	0.17 ± 0.28	0 ± 0.12	0.02 ± 0.01	0.01 ± 0.03	0.04 ± 0.08	0.07 ± 0.05	0.07 ± 0.15	0.01 ± 0.07	0 ± 0.01
Consortium	5	0.15 ± 0.07	-0.7 ± 0.42	-0.19 ± 0.11	0.19 ± 0.11	0.2 ± 0.06	0.37 ± 0.18	-0.56 ± 0.35	0.12 ± 0.06	0.1 ± 0.05	0.45 ± 0.22	1.39 ± 0.77	0.55 ± 0.23	0.39 ± 0.2	0.09 ± 0.05	0.15 ± 0.07	0.58 ± 0.3	0.19 ± 0.07	0.1 ± 0.01	0.01 ± 0.02	-0.01 ± 0.01
	6	0.12 ± 0.04	-0.75 ± 0	-0.21 ± 0.03	0.19 ± 0.01	0.13 ± 0.05	0.35 ± 0.02	-0.52 ± 0.01	0 ± 0.02	0.09 ± 0.01	0.4 ± 0.02	1.33 ± 0.02	0.66 ± 0.19	0.28 ± 0.03	0.09 ± 0.01	0.11 ± 0.01	0.53 ± 0.02	0.19 ± 0.01	0.04 ± 0.03	-0.03 ± 0.03	-0.01 ± 0.01
	7	0.14 ± 0.02	-0.78 ± 0.02	-0.24 ± 0.01	0.22 ± 0.01	0.14 ± 0.01	0.35 ± 0.01	-0.56 ± 0	0.03 ± 0.04	0.07 ± 0.02	0.47 ± 0.03	1.44 ± 0.03	0.47 ± 0.02	0.36 ± 0.04	0.1 ± 0.01	0.11 ± 0.01	0.56 ± 0.02	0.19 ± 0.01	0.02 ± 0.03	-0.06 ± 0.02	-0.02 ± 0

## Sheet: Table S7
Table S7 Experimental rates (mmol/gDW.h) used to constrain A. muciniphila, B. thetaiotaomicron and F. prausnitzii genome scale model. Average and standard deviation were calculated using data from the 5th, 6th and 7th passage. Metabolite rates that were not used to constrain the model are indicated in grey.
		AM	BT	FP
	Acetate	10.01 ± 0.8	3.74 ± 0.4	1 ± 0.31
	Butyrate	0	0	2.1 ± 0.41
	Citrate	0.2 ± 0.59	0.23 ± 0.14	0 ± 0.56
	Formate	0.87 ± 0.28	0.47 ± 0.08	1.09 ± 0.28
	Isobutyrate	0.02 ± 0.22	0.18 ± 0.02	0.05 ± 0.05
	Isovalerate	0.09 ± 0.21	0.75 ± 0.05	0.05 ± 0.05
	Lactate	0.05 ± 0.09	-0.86 ± 0.06	0.03 ± 0.02
	Malate	-0.54 ± 0.22	-0.19 ± 0.03	-0.13 ± 0.1
	Propionate	7.98 ± 0.6	3.52 ± 0.35	0.07 ± 0.08
	Succinate	-0.19 ± 0.11	1.42 ± 0.12	0.23 ± 0.05

## Sheet: Table S8
Table S8 Predicted rates (mmol/gDW/h) from curated A. muciniphila genome scale model. Intracellular flux distribution was obtained by random sampling (n=5000) with 5% variability allowed for experimental metabolite rates, biomass reaction and non-associated growth maintenance. Average and standard deviation calculated from FVA (n=5000) are reported in columun E and F, respectively.
	Reaction	Description	Equation	AVE	SD
	2AGPA120tipp	2-Acyl-sn-glycero-3-phosphatidate (n-C12:0) transporter via facilitated diffusion (periplasm)	2-dodecanoyl-sn-glycerol 3-phosphate[p] => 2-dodecanoyl-sn-glycerol 3-phosphate[c]	0.00326679	0.0294187
	2AGPA140tipp	2-Acyl-sn-glycero-3-phosphatidate (n-C14:0) transporter via facilitated diffusion (periplasm)	2-tetradecanoyl-sn-glycerol 3-phosphate[p] => 2-tetradecanoyl-sn-glycerol 3-phosphate[c]	0.0022417	0.020542
	2AGPA141tipp	2-Acyl-sn-glycero-3-phosphatidate (n-C14:1) transporter via facilitated diffusion (periplasm)	2-tetradec-7-enoyl-sn-glycerol 3-phosphate[p] => 2-tetradec-7-enoyl-sn-glycerol 3-phosphate[c]	0.00238365	0.0212728
	2AGPA160tipp	2-Acyl-sn-glycero-3-phosphatidate (n-C16:0) transporter via facilitated diffusion (periplasm)	2-hexadecanoyl-sn-glycerol 3-phosphate[p] => 2-hexadecanoyl-sn-glycerol 3-phosphate[c]	0.00288549	0.0275288
	2AGPA161tipp	2-Acyl-sn-glycero-3-phosphatidate (n-C16:1) transporter via facilitated diffusion (periplasm)	2-hexadec-9-enoyl-sn-glycerol 3-phosphate[p] => 2-hexadec-9-enoyl-sn-glycerol 3-phosphate[c]	0.00271179	0.0224554
	2AGPA180tipp	2-Acyl-sn-glycero-3-phosphatidate (n-C18:0) transporter via facilitated diffusion (periplasm)	2-octadecanoyl-sn-glycerol 3-phosphate[p] => 2-octadecanoyl-sn-glycerol 3-phosphate[c]	0.00336243	0.0298682
	2AGPA181tipp	2-Acyl-sn-glycero-3-phosphatidate (n-C18:1) transporter via facilitated diffusion (periplasm)	2-octadec-11-enoyl-sn-glycerol 3-phosphate[p] => 2-octadec-11-enoyl-sn-glycerol 3-phosphate[c]	0.00349192	0.0301428
	2AGPE120tipp	2-Acyl-sn-glycero-3-phosphoethanolamine (n-C12:0) transporter via facilitated diffusion (periplasm)	2-Acyl-sn-glycero-3-phosphoethanolamine (n-C12:0)[p] => 2-Acyl-sn-glycero-3-phosphoethanolamine (n-C12:0)[c]	0.00491265	0.0465009
	2AGPE140tipp	2-Acyl-sn-glycero-3-phosphoethanolamine (n-C14:0) transporter via facilitated diffusion (periplasm)	2-Acyl-sn-glycero-3-phosphoethanolamine (n-C14:0)[p] => 2-Acyl-sn-glycero-3-phosphoethanolamine (n-C14:0)[c]	0.00294281	0.0278694
	2AGPE141tipp	2-Acyl-sn-glycero-3-phosphoethanolamine (n-C14:1) transporter via facilitated diffusion (periplasm)	2-Acyl-sn-glycero-3-phosphoethanolamine (n-C14:1)[p] => 2-Acyl-sn-glycero-3-phosphoethanolamine (n-C14:1)[c]	0.00244931	0.0255387
	2AGPE160tipp	2-Acyl-sn-glycero-3-phosphoethanolamine (n-C16:0) transporter via facilitated diffusion (periplasm)	2-Acyl-sn-glycero-3-phosphoethanolamine (n-C16:0)[p] => 2-Acyl-sn-glycero-3-phosphoethanolamine (n-C16:0)[c]	0.00322112	0.0378537
	2AGPE161tipp	2-Acyl-sn-glycero-3-phosphoethanolamine (n-C16:1) transporter via facilitated diffusion (periplasm)	2-Acyl-sn-glycero-3-phosphoethanolamine (n-C16:1)[p] => 2-Acyl-sn-glycero-3-phosphoethanolamine (n-C16:1)[c]	0.00174224	0.0215302
	2AGPE180tipp	2-Acyl-sn-glycero-3-phosphoethanolamine (n-C18:0) transporter via facilitated diffusion (periplasm)	2-Acyl-sn-glycero-3-phosphoethanolamine (n-C18:0)[p] => 2-Acyl-sn-glycero-3-phosphoethanolamine (n-C18:0)[c]	0.00298389	0.0364294
	2AGPE181tipp	2-Acyl-sn-glycero-3-phosphoethanolamine (n-C18:1) transporter via facilitated diffusion (periplasm)	2-Acyl-sn-glycero-3-phosphoethanolamine (n-C18:1)[p] => 2-Acyl-sn-glycero-3-phosphoethanolamine (n-C18:1)[c]	0.00333883	0.03861
	2AGPEAT120	2-acyl-glycerophospho-ethanolamine acyltransferase (n-C12:0)	ATP[c] + 2-Acyl-sn-glycero-3-phosphoethanolamine (n-C12:0)[c] + Dodecanoate (n-C12:0)[c] => AMP[c] + Phosphatidylethanolamine (didodecanoyl, n-C12:0)[c] + Diphosphate[c]	0.00491265	0.0465009
	2AGPEAT140	2-acyl-glycerophospho-ethanolamine acyltransferase (n-C14:0)	ATP[c] + 2-Acyl-sn-glycero-3-phosphoethanolamine (n-C14:0)[c] + Tetradecanoate (n-C14:0)[c] => AMP[c] + Diphosphate[c] + Phosphatidylethanolamine (ditetradecanoyl, n-C14:0)[c]	0.00294281	0.0278694
	2AGPEAT141	2-acyl-glycerophospho-ethanolamine acyltransferase (n-C14:1)	ATP[c] + 2-Acyl-sn-glycero-3-phosphoethanolamine (n-C14:1)[c] + Tetradecenoate (n-C14:1)[c] => AMP[c] + Diphosphate[c] + Phosphatidylethanolamine (ditetradec-7-enoyl, n-C14:1)[c]	0.00244931	0.0255387
	2AGPEAT160	2-acyl-glycerophospho-ethanolamine acyltransferase (n-C16:0)	ATP[c] + 2-Acyl-sn-glycero-3-phosphoethanolamine (n-C16:0)[c] + Hexadecanoate (n-C16:0)[c] => AMP[c] + Diphosphate[c] + Phosphatidylethanolamine (dihexadecanoyl, n-C16:0)[c]	0.00322112	0.0378537
	2AGPEAT161	2-acyl-glycerophospho-ethanolamine acyltransferase (n-C16:1)	ATP[c] + 2-Acyl-sn-glycero-3-phosphoethanolamine (n-C16:1)[c] + Hexadecenoate (n-C16:1)[c] => AMP[c] + Diphosphate[c] + Phosphatidylethanolamine (dihexadec-9enoyl, n-C16:1)[c]	0.00174224	0.0215302
	2AGPEAT180	2-acyl-glycerophospho-ethanolamine acyltransferase (n-C18:0)	ATP[c] + 2-Acyl-sn-glycero-3-phosphoethanolamine (n-C18:0)[c] + Octadecanoate (n-C18:0)[c] => AMP[c] + Diphosphate[c] + Phosphatidylethanolamine (dioctadecanoyl, n-C18:0)[c]	0.00298389	0.0364294
	2AGPEAT181	2-acyl-glycerophospho-ethanolamine acyltransferase (n-C18:1)	ATP[c] + 2-Acyl-sn-glycero-3-phosphoethanolamine (n-C18:1)[c] + Octadecenoate (n-C18:1)[c] => AMP[c] + Diphosphate[c] + Phosphatidylethanolamine (dioctadec-11-enoyl, n-C18:1)[c]	0.00333883	0.03861
	2AGPG120tipp	2-Acyl-sn-glycero-3-phosphoglycerol (n-C12:0) transporter via facilitated diffusion (periplasm)	2-Acyl-sn-glycero-3-phosphoglycerol (n-C12:0)[p] => 2-Acyl-sn-glycero-3-phosphoglycerol (n-C12:0)[c]	0.00377576	0.0406606
	2AGPG140tipp	2-Acyl-sn-glycero-3-phosphoglycerol (n-C14:0) transporter via facilitated diffusion (periplasm)	2-Acyl-sn-glycero-3-phosphoglycerol (n-C14:0)[p] => 2-Acyl-sn-glycero-3-phosphoglycerol (n-C14:0)[c]	0.00160952	0.0207264
	2AGPG141tipp	2-Acyl-sn-glycero-3-phosphoglycerol (n-C14:1) transporter via facilitated diffusion (periplasm)	2-Acyl-sn-glycero-3-phosphoglycerol (n-C14:1)[p] => 2-Acyl-sn-glycero-3-phosphoglycerol (n-C14:1)[c]	0.00161495	0.0207911
	2AGPG160tipp	2-Acyl-sn-glycero-3-phosphoglycerol (n-C16:0) transporter via facilitated diffusion (periplasm)	2-Acyl-sn-glycero-3-phosphoglycerol (n-C16:0)[p] => 2-Acyl-sn-glycero-3-phosphoglycerol (n-C16:0)[c]	0.00273524	0.0346884
	2AGPG161tipp	2-Acyl-sn-glycero-3-phosphoglycerol (n-C16:1) transporter via facilitated diffusion (periplasm)	2-Acyl-sn-glycero-3-phosphoglycerol (n-C16:1)[p] => 2-Acyl-sn-glycero-3-phosphoglycerol (n-C16:1)[c]	0.0029813	0.0280558
	2AGPG180tipp	2-Acyl-sn-glycero-3-phosphoglycerol (n-C18:0) transporter via facilitated diffusion (periplasm)	2-Acyl-sn-glycero-3-phosphoglycerol (n-C18:0)[p] => 2-Acyl-sn-glycero-3-phosphoglycerol (n-C18:0)[c]	0.00435351	0.0437817
	2AGPG181tipp	2-Acyl-sn-glycero-3-phosphoglycerol (n-C18:1) transporter via facilitated diffusion (periplasm)	2-Acyl-sn-glycero-3-phosphoglycerol (n-C18:1)[p] => 2-Acyl-sn-glycero-3-phosphoglycerol (n-C18:1)[c]	0.00353826	0.0394173
	2AGPGAT120	2-acyl-glycerophospho-glycerol acyltransferase (n-C12:0)	ATP[c] + Dodecanoate (n-C12:0)[c] + 2-Acyl-sn-glycero-3-phosphoglycerol (n-C12:0)[c] => AMP[c] + Diphosphate[c] + Phosphatidylglycerol (didodecanoyl, n-C12:0)[c]	0.00377576	0.0406606
	2AGPGAT140	2-acyl-glycerophospho-glycerol acyltransferase (n-C14:0)	ATP[c] + Tetradecanoate (n-C14:0)[c] + 2-Acyl-sn-glycero-3-phosphoglycerol (n-C14:0)[c] => AMP[c] + Diphosphate[c] + Phosphatidylglycerol (ditetradecanoyl, n-C14:0)[c]	0.00160952	0.0207264
	2AGPGAT141	2-acyl-glycerophospho-glycerol acyltransferase (n-C14:1)	ATP[c] + Tetradecenoate (n-C14:1)[c] + 2-Acyl-sn-glycero-3-phosphoglycerol (n-C14:1)[c] => AMP[c] + Diphosphate[c] + Phosphatidylglycerol (ditetradec-7-enoyl, n-C14:1)[c]	0.00161495	0.0207911
	2AGPGAT160	2-acyl-glycerophospho-glycerol acyltransferase (n-C16:0)	ATP[c] + Hexadecanoate (n-C16:0)[c] + 2-Acyl-sn-glycero-3-phosphoglycerol (n-C16:0)[c] => AMP[c] + Diphosphate[c] + Phosphatidylglycerol (dihexadecanoyl, n-C16:0)[c]	0.00273524	0.0346884
	2AGPGAT161	2-acyl-glycerophospho-glycerol acyltransferase (n-C16:1)	ATP[c] + Hexadecenoate (n-C16:1)[c] + 2-Acyl-sn-glycero-3-phosphoglycerol (n-C16:1)[c] => AMP[c] + Diphosphate[c] + Phosphatidylglycerol (dihexadec-9-enoyl, n-C16:1)[c]	0.0029813	0.0280558
	2AGPGAT180	2-acyl-glycerophospho-glycerol acyltransferase (n-C18:0)	ATP[c] + Octadecanoate (n-C18:0)[c] + 2-Acyl-sn-glycero-3-phosphoglycerol (n-C18:0)[c] => AMP[c] + Diphosphate[c] + Phosphatidylglycerol (dioctadecanoyl, n-C18:0)[c]	0.00435351	0.0437817
	2AGPGAT181	2-acyl-glycerophospho-glycerol acyltransferase (n-C18:1)	ATP[c] + Octadecenoate (n-C18:1)[c] + 2-Acyl-sn-glycero-3-phosphoglycerol (n-C18:1)[c] => AMP[c] + Diphosphate[c] + Phosphatidylglycerol (dioctadec-11-enoyl, n-C18:1)[c]	0.00353826	0.0394173
	2S6HCCi	2 succinyl 6 hydroxy 2 4 cyclohexadiene 1 carboxylate synthase	H+[c] + 2-Oxoglutarate[c] + Isochorismate[c] => Pyruvate[c] + 2-Succinyl-6-hydroxy-2,4-cyclohexadiene-1-carboxylate[c] + CO2[c]	3.11485e-05	1.64164e-05
	3MMD	3-methylmalate dehydrogenase	Nicotinamide adenine dinucleotide[c] + D-erythro-3-Methylmalate[c] => H+[c] + Nicotinamide adenine dinucleotide - reduced[c] + 2-methyl-3-oxosuccinate[c]	0.0835059	0.44414
	4HTHRK	4-Hydroxy-L-threonine kinase	ATP[c] + 4-Hydroxy-L-threonine[c] => ADP[c] + H+[c] + O-Phospho-4-hydroxy-L-threonine[c]	0.00645526	0.0929257
	4HTHRS	4-Hydroxy-L-threonine synthase	H2O[c] + O-Phospho-4-hydroxy-L-threonine[c] => Phosphate[c] + 4-Hydroxy-L-threonine[c]	0.00645526	0.0929257
	5DOAN	5'-deoxyadenosine nuclosidase	H2O[c] + 5'-Deoxyadenosine[c] => 5'-deoxyribose[c] + Adenine[c]	1.56641e-06	1.1925e-05
	AACPS1	Acyl-[acyl-carrier-protein] synthetase (n-C14:0)	ATP[c] + Tetradecanoate (n-C14:0)[c] + Acyl carrier protein[c] => AMP[c] + Diphosphate[c] + Myristoyl-ACP (n-C14:0ACP)[c]	0.0044834	0.041084
	AACPS2	Acyl-[acyl-carrier-protein] synthetase (n-C14:1)	ATP[c] + Tetradecenoate (n-C14:1)[c] + Acyl carrier protein[c] => AMP[c] + Diphosphate[c] + Cis-tetradec-7-enoyl-[acyl-carrier protein] (n-C14:1)[c]	0.00476729	0.0425455
	AACPS3	Acyl-[acyl-carrier-protein] synthetase (n-C16:0)	ATP[c] + Hexadecanoate (n-C16:0)[c] + Acyl carrier protein[c] => AMP[c] + Diphosphate[c] + Palmitoyl-ACP (n-C16:0ACP)[c]	0.00577097	0.0550575
	AACPS4	Acyl-[acyl-carrier-protein] synthetase (n-C16:1)	ATP[c] + Hexadecenoate (n-C16:1)[c] + Acyl carrier protein[c] => AMP[c] + Diphosphate[c] + Cis-hexadec-9-enoyl-[acyl-carrier protein] (n-C16:1)[c]	0.00542358	0.0449107
	AACPS5	Acyl-[acyl-carrier-protein] synthetase (n-C18:1)	ATP[c] + Octadecenoate (n-C18:1)[c] + Acyl carrier protein[c] => AMP[c] + Diphosphate[c] + Cis-octadec-11-enoyl-[acyl-carrier protein] (n-C18:1)[c]	0.00698384	0.0602856
	AACPS6	Acyl-[acyl-carrier-protein] synthetase (n-C18:0)	ATP[c] + Octadecanoate (n-C18:0)[c] + Acyl carrier protein[c] => AMP[c] + Diphosphate[c] + Octadecanoyl-ACP (n-C18:0ACP)[c]	0.00672486	0.0597364
	AACPS7	Acyl-[acyl-carrier-protein] synthetase (n-C12:0)	ATP[c] + Dodecanoate (n-C12:0)[c] + Acyl carrier protein[c] => AMP[c] + Diphosphate[c] + Dodecanoyl-ACP (n-C12:0ACP)[c]	0.00653359	0.0588374
	AACPS8	Acyl-[acyl-carrier-protein] synthetase (n-C10:0)	ATP[c] + Acyl carrier protein[c] + Decanoate (n-C10:0)[c] => AMP[c] + Diphosphate[c] + Decanoyl-ACP (n-C10:0ACP)[c]	0.00188638	0.0356037
	AACPS9	Acyl-[acyl-carrier-protein] synthetase (n-C8:0)	ATP[c] + Acyl carrier protein[c] + Octanoate (n-C8:0)[c] => AMP[c] + Diphosphate[c] + Octanoyl-ACP (n-C8:0ACP)[c]	0.00299587	0.0447521
	ABTA	4-aminobutyrate transaminase	2-Oxoglutarate[c] + 4-Aminobutanoate[c] => L-Glutamate[c] + Succinic semialdehyde[c]	0.04193	0.294351
	ACCOAC	Acetyl-CoA carboxylase	ATP[c] + Bicarbonate[c] + Acetyl-CoA[c] => ADP[c] + Phosphate[c] + H+[c] + Malonyl-CoA[c]	0.00801515	0.103327
	ACGAMPM	Phosphoacetylglucosamine mutase	N-Acetyl-D-glucosamine 6-phosphate[c] <=> N-Acetyl-D-glucosamine 1-phosphate[c]	0.0797114	0.00320029
	ACGK	Acetylglutamate kinase	ATP[c] + N-Acetyl-L-glutamate[c] => ADP[c] + N-Acetyl-L-glutamyl 5-phosphate[c]	0.00951862	0.101397
	ACGS	N-acetylglutamate synthase	L-Glutamate[c] + Acetyl-CoA[c] => H+[c] + Coenzyme A[c] + N-Acetyl-L-glutamate[c]	0.00461333	0.0786696
	ACHBS	2-aceto-2-hydroxybutanoate synthase	H+[c] + Pyruvate[c] + 2-Oxobutanoate[c] => CO2[c] + (S)-2-Aceto-2-hydroxybutanoate[c]	0.115656	0.00613834
	ACKr	Acetate kinase	ATP[c] + Acetate[c] <=> ADP[c] + Acetyl phosphate[c]	-7.70829	0.620054
	ACLS	Acetolactate synthase	H+[c] + 2 Pyruvate[c] => CO2[c] + (S)-2-Acetolactate[c]	0.387656	0.242778
	ACOATA	Acetyl-CoA ACP transacylase	Acyl carrier protein[c] + Acetyl-CoA[c] <=> Coenzyme A[c] + Acetyl-ACP[c]	-0.00801515	0.103327
	ACODA	Acetylornithine deacetylase	H2O[c] + N2-Acetyl-L-ornithine[c] => Acetate[c] + Ornithine[c]	0.00461333	0.0786696
	ACONT	Aconitase	Citrate[c] <=> Isocitrate[c]	0.00368179	0.0659192
	ACOTA	Acetylornithine transaminase	2-Oxoglutarate[c] + N2-Acetyl-L-ornithine[c] <=> L-Glutamate[c] + N-Acetyl-L-glutamate 5-semialdehyde[c]	-0.00951862	0.101397
	ACPPAT120	Acyl-(acyl carrier protein):phosphate acyltransferase (C12:0)	Phosphate[c] + H+[c] + Dodecanoyl-ACP (n-C12:0ACP)[c] => Acyl carrier protein[c] + Dodecanoly-phosphate (n-C12:0)[c]	0.00326679	0.0294187
	ACPPAT140	Acyl-(acyl carrier protein):phosphate acyltransferase (C14:0)	Phosphate[c] + H+[c] + Myristoyl-ACP (n-C14:0ACP)[c] => Acyl carrier protein[c] + Tetradecanoyl-phosphate (n-C14:0)[c]	0.0022417	0.020542
	ACPPAT141	Acyl-(acyl carrier protein):phosphate acyltransferase (C14:1)	Phosphate[c] + H+[c] + Cis-tetradec-7-enoyl-[acyl-carrier protein] (n-C14:1)[c] => Acyl carrier protein[c] + Tetradecanoyl-phosphate (n-C14:1)[c]	0.00238365	0.0212728
	ACPPAT160	Acyl-(acyl carrier protein):phosphate acyltransferase (C16:0)	Phosphate[c] + H+[c] + Palmitoyl-ACP (n-C16:0ACP)[c] => Acyl carrier protein[c] + Hexadecanoyl-phosphate (n-C16:0)[c]	0.000493789	0.0114177
	ACPPAT161	Acyl-(acyl carrier protein):phosphate acyltransferase (C16:1)	Phosphate[c] + H+[c] + Cis-hexadec-9-enoyl-[acyl-carrier protein] (n-C16:1)[c] => Acyl carrier protein[c] + Hexadecanoyl-phosphate (n-C16:1)[c]	0.000636004	0.0108375
	ACPPAT180	Acyl-(acyl carrier protein):phosphate acyltransferase (C18:0)	Phosphate[c] + H+[c] + Octadecanoyl-ACP (n-C18:0ACP)[c] => Acyl carrier protein[c] + Octadecanoyl-phosphate (n-C18:0)[c]	0.00297488	0.0281401
	ACPPAT181	Acyl-(acyl carrier protein):phosphate acyltransferase (C18:1)	Phosphate[c] + H+[c] + Cis-octadec-11-enoyl-[acyl-carrier protein] (n-C18:1)[c] => Acyl carrier protein[c] + Octadecanoyl-phosphate (n-C18:1)[c]	0.00315842	0.028683
	ACt4pp	Na+/Acetate symport (periplasm)	Sodium[p] + Acetate[p] <=> Sodium[c] + Acetate[c]	-11.3254	0.110056
	ACtex	Acetate transport via diffusion (extracellular to periplasm)	Acetate[e] <=> Acetate[p]	-11.3254	0.110056
	ADADir	Deoxycytidine kinase	ATP[c] + Deoxycytidine[c] => ADP[c] + H+[c] + DCMP[c]	0.00540311	0.0852683
	ADAPAT	E N-acetyl-L,L-diaminopimelate aminotransferase	L-Glutamate[c] + N-Acetyl-L-2-amino-6-oxopimelate[c] <=> 2-Oxoglutarate[c] + N6-Acetyl-LL-2,6-diaminoheptanedioate[c]	0.0194588	0.0957341
	ADCL	4-aminobenzoate synthase	4-amino-4-deoxychorismate[c] => H+[c] + Pyruvate[c] + 4-Aminobenzoate[c]	1.30456e-05	5.9333e-05
	ADCS	4-amino-4-deoxychorismate synthase	L-Glutamine[c] + Chorismate[c] => L-Glutamate[c] + 4-amino-4-deoxychorismate[c]	4.60243e-07	1.14981e-05
	ADK1	Adenylate kinase	ATP[c] + AMP[c] <=> 2 ADP[c]	0.352459	0.792955
	ADK2	ADK2	AMP[c] + Inorganic triphosphate[c] <=> ADP[c] + Diphosphate[c]	-0.00533772	0.0843058
	ADK3	Adentylate kinase (GTP)	AMP[c] + GTP[c] => ADP[c] + GDP[c]	0.0375532	0.469804
	ADK4	Adentylate kinase (ITP)	AMP[c] + ITP[c] => ADP[c] + IDP[c]	0.051621	0.595407
	ADKd	Adenylate kinase (d form)	DAMP[c] + DATP[c] <=> 2 DADP[c]	-0.00485193	0.0780872
	ADNK1	Adenosine kinase	ATP[c] + Adenosine[c] => ADP[c] + H+[c] + AMP[c]	0.00486357	0.0803077
	ADPT	Adenine phosphoribosyltransferase	Adenine[c] + 5-Phospho-alpha-D-ribose 1-diphosphate[c] => AMP[c] + Diphosphate[c]	1.56641e-06	1.1925e-05
	ADSK	Adenylyl-sulfate kinase	ATP[c] + Adenosine 5'-phosphosulfate[c] => ADP[c] + H+[c] + 3'-Phosphoadenylyl sulfate[c]	0.000661257	0.00817063
	ADSL1r	Adenylsuccinate lyase	N6-(1,2-Dicarboxyethyl)-AMP[c] <=> AMP[c] + Fumarate[c]	0.0521435	0.038476
	ADSL2r	Adenylosuccinate lyase	(S)-2-[5-Amino-1-(5-phospho-D-ribosyl)imidazole-4-carboxamido]succinate[c] <=> 5-Amino-1-(5-Phospho-D-ribosyl)imidazole-4-carboxamide[c] + Fumarate[c]	0.105177	0.00424267
	ADSS	Adenylosuccinate synthase	GTP[c] + L-Aspartate[c] + IMP[c] => Phosphate[c] + 2 H+[c] + GDP[c] + N6-(1,2-Dicarboxyethyl)-AMP[c]	0.0521435	0.038476
	AGDC	N-acetylglucosamine-6-phosphate deacetylase	H2O[c] + N-Acetyl-D-glucosamine 6-phosphate[c] => Acetate[c] + D-Glucosamine 6-phosphate[c]	3.11229	1.02831
	AGPAT120	1-tetradecanoyl-sn-glycerol 3-phosphate O-acyltransferase (n-C12:0)	Dodecanoyl-ACP (n-C12:0ACP)[c] + 1-dodecanoyl-sn-glycerol 3-phosphate[c] => Acyl carrier protein[c] + 1,2-didodecanoyl-sn-glycerol 3-phosphate[c]	0.00326679	0.0294187
	AGPAT140	1-tetradecanoyl-sn-glycerol 3-phosphate O-acyltransferase (n-C14:0)	Myristoyl-ACP (n-C14:0ACP)[c] + 1-tetradecanoyl-sn-glycerol 3-phosphate[c] => Acyl carrier protein[c] + 1,2-ditetradecanoyl-sn-glycerol 3-phosphate[c]	0.0022417	0.020542
	AGPAT141	1-tetradec-7-enoyl-sn-glycerol 3-phosphate O-acyltransferase (n-C14:1)	Cis-tetradec-7-enoyl-[acyl-carrier protein] (n-C14:1)[c] + 1-tetradec-7-enoyl-sn-glycerol 3-phosphate[c] => Acyl carrier protein[c] + 1,2-ditetradec-7-enoyl-sn-glycerol 3-phosphate[c]	0.00238365	0.0212728
	AGPAT160	1-hexadecanoyl-sn-glycerol 3-phosphate O-acyltransferase (n-C16:0)	Palmitoyl-ACP (n-C16:0ACP)[c] + 1-hexadecanoyl-sn-glycerol 3-phosphate[c] => Acyl carrier protein[c] + 1,2-dihexadecanoyl-sn-glycerol 3-phosphate[c]	0.00288549	0.0275288
	AGPAT161	1-hexadec-7-enoyl-sn-glycerol 3-phosphate O-acyltransferase (n-C16:1)	Cis-hexadec-9-enoyl-[acyl-carrier protein] (n-C16:1)[c] + 1-hexadec-9-enoyl-sn-glycerol 3-phosphate[c] => Acyl carrier protein[c] + 1,2-dihexadec-9-enoyl-sn-glycerol 3-phosphate[c]	0.00271179	0.0224554
	AGPAT180	1-octadecanoyl-sn-glycerol 3-phosphate O-acyltransferase (n-C18:0)	Octadecanoyl-ACP (n-C18:0ACP)[c] + 1-octadecanoyl-sn-glycerol 3-phosphate[c] => Acyl carrier protein[c] + 1,2-dioctadecanoyl-sn-glycerol 3-phosphate[c]	0.00336243	0.0298682
	AGPAT181	1-octadec-7-enoyl-sn-glycerol 3-phosphate O-acyltransferase (n-C18:1)	Cis-octadec-11-enoyl-[acyl-carrier protein] (n-C18:1)[c] + 1-octadec-11-enoyl-sn-glycerol 3-phosphate[c] => Acyl carrier protein[c] + 1,2-dioctadec-11-enoyl-sn-glycerol 3-phosphate[c]	0.00349192	0.0301428
	AGPR	N-acetyl-g-glutamyl-phosphate reductase	Phosphate[c] + Nicotinamide adenine dinucleotide phosphate[c] + N-Acetyl-L-glutamate 5-semialdehyde[c] <=> H+[c] + Nicotinamide adenine dinucleotide phosphate - reduced[c] + N-Acetyl-L-glutamyl 5-phosphate[c]	-0.00951862	0.101397
	AHCi	Adenosylhomocysteinase	H2O[c] + S-Adenosyl-L-homocysteine[c] <=> Adenosine[c] + L-Homocysteine[c]	3.98557e-05	1.60015e-06
	AHMMPS_1	4 amino 5 hydroxymethyl 2 methylpyrimidine synthetase	H2O[c] + 5-amino-1-(5-phospho-D-ribosyl)imidazole[c] => Phosphate[c] + 0.5 O2[c] + 4-Amino-5-hydroxymethyl-2-methylpyrimidine[c] + Glycolaldehyde[c]	2.52715e-05	4.02598e-05
	AHSERL2	O acetylhomoserine thiol lyase	O Acetyl L homoserine C6H11NO4[c] + Hydrogen sulfide[c] => H+[c] + Acetate[c] + L-Homocysteine[c]	0.00417968	0.015478
	AICART	Phosphoribosylaminoimidazolecarboxamide formyltransferase	10-Formyltetrahydrofolate[c] + 5-Amino-1-(5-Phospho-D-ribosyl)imidazole-4-carboxamide[c] <=> 5-Formamido-1-(5-phospho-D-ribosyl)imidazole-4-carboxamide[c] + 5,6,7,8-Tetrahydrofolate[c]	0.105804	0.00690061
	AIRC2	Phosphoribosylaminoimidazole carboxylase	ATP[c] + Bicarbonate[c] + 5-amino-1-(5-phospho-D-ribosyl)imidazole[c] => ADP[c] + Phosphate[c] + H+[c] + 5-phosphoribosyl-5-carboxyaminoimidazole[c]	0.00550634	0.0833021
	AIRC3	Phosphoribosylaminoimidazole carboxylase (mutase rxn)	5-amino-1-(5-phospho-D-ribosyl)imidazole-4-carboxylate[c] <=> 5-phosphoribosyl-5-carboxyaminoimidazole[c]	-0.00550634	0.0833021
	AIRCr	Phosphoribosylaminoimidazole carboxylase	CO2[c] + 5-amino-1-(5-phospho-D-ribosyl)imidazole[c] <=> H+[c] + 5-amino-1-(5-phospho-D-ribosyl)imidazole-4-carboxylate[c]	0.0996702	0.0835572
	AKGDH	2-Oxogluterate dehydrogenase	Nicotinamide adenine dinucleotide[c] + Coenzyme A[c] + 2-Oxoglutarate[c] => Nicotinamide adenine dinucleotide - reduced[c] + CO2[c] + Succinyl-CoA[c]	0.0765698	0.284428
	ALAALAD	D-alanine-D-alanine dipeptidase	H2O[c] + D-Alanyl-D-alanine[c] => 2 D-Alanine[c]	0.00512222	0.0829484
	ALAALAr	D-alanine-D-alanine ligase (reversible)	ATP[c] + 2 D-Alanine[c] <=> ADP[c] + Phosphate[c] + H+[c] + D-Alanyl-D-alanine[c]	0.0449779	0.0829117
	ALAR	Alanine racemase	L-Alanine[c] <=> D-Alanine[c]	0.0797114	0.00320029
	ALAt2r	L alanine reversible transport via proton symport	H+[e] + L-Alanine[e] <=> H+[c] + L-Alanine[c]	-0.312157	2.51768
	ALAt4	ALAt4	Sodium[e] + L-Alanine[e] => Sodium[c] + L-Alanine[c]	0.314656	2.51697
	ALATA_L	L-alanine transaminase	2-Oxoglutarate[c] + L-Alanine[c] <=> L-Glutamate[c] + Pyruvate[c]	-0.321714	0.0471193
	ALATA_L2	Alanine transaminase	L-Alanine[c] + Pyridoxal 5'-phosphate[c] => Pyruvate[c] + Pyridoxamine 5'-phosphate[c]	2.45885e-07	3.34136e-06
	ALR2	Aldose reductase (methylglyoxal)	H+[c] + Nicotinamide adenine dinucleotide phosphate - reduced[c] + Methylglyoxal[c] => Nicotinamide adenine dinucleotide phosphate[c] + Acetol[c]	0.00754442	0.0709012
	ALR4x	Aldose reductase (acetol)	H+[c] + Nicotinamide adenine dinucleotide - reduced[c] + Acetol[c] => (R)-Propane-1,2-diol[c] + Nicotinamide adenine dinucleotide[c]	0.00754442	0.0709012
	AMMQLT8	S-adenosylmethione:2-demthylmenaquinole methyltransferase (menaquinone 8)	S-Adenosyl-L-methionine[c] + 2-Demethylmenaquinol 8[c] => H+[c] + S-Adenosyl-L-homocysteine[c] + Menaquinol 8[c]	3.98557e-05	1.60015e-06
	AMPMS	4-amino-2-methyl-5-phosphomethylpyrimidine synthetase	H2O[c] + 5-amino-1-(5-phospho-D-ribosyl)imidazole[c] => 4 H+[c] + 4-Amino-2-methyl-5-phosphomethylpyrimidine[c] + 2 Formate[c]	6.26793e-05	4.05193e-05
	AMPMS2	4-amino-2-methyl-5-phosphomethylpyrimidine synthetase	H2O[c] + Nicotinamide adenine dinucleotide[c] + 5-amino-1-(5-phospho-D-ribosyl)imidazole[c] => 3 H+[c] + Nicotinamide adenine dinucleotide - reduced[c] + 4-Amino-2-methyl-5-phosphomethylpyrimidine[c] + 2 Formate[c]	9.27248e-07	8.98723e-06
	ANPRT	Anthranilate phosphoribosyltransferase	5-Phospho-alpha-D-ribose 1-diphosphate[c] + Anthranilate[c] => Diphosphate[c] + N-(5-Phospho-D-ribosyl)anthranilate[c]	0.000538704	0.003511
	ANS	Anthranilate synthase	L-Glutamine[c] + Chorismate[c] => L-Glutamate[c] + H+[c] + Pyruvate[c] + Anthranilate[c]	0.000538704	0.003511
	APG3PAT120	Acyl-phosphate:glycerol-3-phosphate acyltransferase (C12:0)	Dodecanoly-phosphate (n-C12:0)[c] + Glycerol 3-phosphate[c] => Phosphate[c] + H+[c] + 1-dodecanoyl-sn-glycerol 3-phosphate[c]	0.00326679	0.0294187
	APG3PAT140	Acyl-phosphate:glycerol-3-phosphate acyltransferase (C14:0)	Tetradecanoyl-phosphate (n-C14:0)[c] + Glycerol 3-phosphate[c] => Phosphate[c] + H+[c] + 1-tetradecanoyl-sn-glycerol 3-phosphate[c]	0.0022417	0.020542
	APG3PAT141	Acyl-phosphate:glycerol-3-phosphate acyltransferase (C14:1)	Tetradecanoyl-phosphate (n-C14:1)[c] + Glycerol 3-phosphate[c] => Phosphate[c] + H+[c] + 1-tetradec-7-enoyl-sn-glycerol 3-phosphate[c]	0.00238365	0.0212728
	APG3PAT160	Acyl-phosphate:glycerol-3-phosphate acyltransferase (C16:0)	Hexadecanoyl-phosphate (n-C16:0)[c] + Glycerol 3-phosphate[c] => Phosphate[c] + H+[c] + 1-hexadecanoyl-sn-glycerol 3-phosphate[c]	0.000493789	0.0114177
	APG3PAT161	Acyl-phosphate:glycerol-3-phosphate acyltransferase (C16:1)	Hexadecanoyl-phosphate (n-C16:1)[c] + Glycerol 3-phosphate[c] => Phosphate[c] + H+[c] + 1-hexadec-9-enoyl-sn-glycerol 3-phosphate[c]	0.000636004	0.0108375
	APG3PAT180	Acyl-phosphate:glycerol-3-phosphate acyltransferase (C18:0)	Octadecanoyl-phosphate (n-C18:0)[c] + Glycerol 3-phosphate[c] => Phosphate[c] + H+[c] + 1-octadecanoyl-sn-glycerol 3-phosphate[c]	0.00297488	0.0281401
	APG3PAT181	Acyl-phosphate:glycerol-3-phosphate acyltransferase (C18:1)	Octadecanoyl-phosphate (n-C18:1)[c] + Glycerol 3-phosphate[c] => Phosphate[c] + H+[c] + 1-octadec-11-enoyl-sn-glycerol 3-phosphate[c]	0.00315842	0.028683
	APRAUR	5-amino-6-(5-phosphoribosylamino)uracil reductase	H+[c] + Nicotinamide adenine dinucleotide phosphate - reduced[c] + 5-Amino-6-(5'-phosphoribosylamino)uracil[c] => Nicotinamide adenine dinucleotide phosphate[c] + 5-Amino-6-(5'-phosphoribitylamino)uracil[c]	0.000177756	7.13664e-06
	ARGSL	Argininosuccinate lyase	N(omega)-(L-Arginino)succinate[c] <=> Fumarate[c] + L-Arginine[c]	0.00129946	0.0124169
	ARGSS	Argininosuccinate synthase	ATP[c] + L-Aspartate[c] + L-Citrulline[c] => H+[c] + AMP[c] + Diphosphate[c] + N(omega)-(L-Arginino)succinate[c]	0.00129946	0.0124169
	ARGt2r	L arganine reversible transport via proton symport	H+[e] + L-Arginine[e] => H+[c] + L-Arginine[c]	0.116591	0.013061
	ASAD	Aspartate-semialdehyde dehydrogenase	Phosphate[c] + Nicotinamide adenine dinucleotide phosphate[c] + L-Aspartate 4-semialdehyde[c] <=> H+[c] + Nicotinamide adenine dinucleotide phosphate - reduced[c] + 4-Phospho-L-aspartate[c]	-0.0563306	0.0478163
	ASNt2r	L asparagine reversible transport via proton symport	H+[e] + L-Asparagine[e] <=> H+[c] + L-Asparagine[c]	0.096074	0.00385723
	ASP1DC	Aspartate 1-decarboxylase	H+[c] + L-Aspartate[c] => CO2[c] + Beta-Alanine[c]	0.0434417	0.241349
	ASPCT	Aspartate carbamoyltransferase	L-Aspartate[c] + Carbamoyl phosphate[c] => Phosphate[c] + H+[c] + N-Carbamoyl-L-aspartate[c]	0.0746559	0.00299732
	ASPK	Aspartate kinase	ATP[c] + L-Aspartate[c] <=> ADP[c] + 4-Phospho-L-aspartate[c]	0.0563306	0.0478163
	ASPO1	ASPO1	H2O[c] + O2[c] + L-Aspartate[c] => Hydrogen peroxide[c] + Ammonium[c] + Oxaloacetate[c]	3.85875e-06	1.25124e-05
	ASPO4	L-aspartate oxidase	L-Aspartate[c] + Menaquinone 8[c] => H+[c] + Menaquinol 8[c] + Iminoaspartate[c]	0.00050617	0.000456998
	ASPO5	L-aspartate oxidase	L-Aspartate[c] + Fumarate[c] => H+[c] + Succinate[c] + Iminoaspartate[c]	0.00039781	0.000442042
	ASPO6	L-aspartate oxidase	O2[c] + L-Aspartate[c] => Hydrogen peroxide[c] + H+[c] + Iminoaspartate[c]	3.93442e-06	1.2664e-05
	ASPTA	Aspartate transaminase	2-Oxoglutarate[c] + L-Aspartate[c] <=> L-Glutamate[c] + Oxaloacetate[c]	0.318476	2.29597
	ATPHs	ATP amine hydrolysis (spontaneous)	ATP[c] + H2O[c] + H+[c] => Ammonium[c] + ITP[c]	0.00344861	0.0382283
	ATPPRT	ATP phosphoribosyltransferase	ATP[c] + 5-Phospho-alpha-D-ribose 1-diphosphate[c] => Diphosphate[c] + 1-(5-Phosphoribosyl)-ATP[c]	0.000627079	0.00491396
	BPNT	3',5'-bisphosphate nucleotidase	H2O[c] + Adenosine 3',5'-bisphosphate[c] => Phosphate[c] + AMP[c]	0.000661257	0.00817063
	CA2abc	CA2abc	ATP[c] + H2O[c] + Calcium[e] => ADP[c] + Phosphate[c] + H+[c] + Calcium[c]	0.00402865	0.0734497
	CA2abc1	Calcium efflux via ABC system	ATP[c] + H2O[c] + Calcium[c] => ADP[c] + Phosphate[c] + H+[c] + Calcium[e]	0.00593301	0.0892599
	CA2abcpp	Calcium transport via ABC system (periplasm)	ATP[c] + H2O[c] + Calcium[p] => ADP[c] + Phosphate[c] + H+[c] + Calcium[c]	0.00353036	0.0684449
	CA2tex	Calcium (Ca+2) transport via diffusion (extracellular to periplasm)	Calcium[e] <=> Calcium[p]	0.00397885	0.115801
	CAt6pp	Calcium / sodium antiporter (1:1)	Sodium[p] + Calcium[c] <=> Sodium[c] + Calcium[p]	-0.000448498	0.134567
	CBPS	Carbamoyl-phosphate synthase (glutamine-hydrolysing)	2 ATP[c] + H2O[c] + Bicarbonate[c] + L-Glutamine[c] => 2 ADP[c] + L-Glutamate[c] + Phosphate[c] + 2 H+[c] + Carbamoyl phosphate[c]	0.000404242	0.00828114
	CD2abc1	CD2abc1	ATP[c] + H2O[c] + Cadmium[c] => ADP[c] + Phosphate[c] + H+[c] + Cadmium[e]	0.00304619	0.0633415
	CD2t3pp	Cadmium (Cd+2) transport out via proton antiport (periplasm)	H+[p] + Cadmium[c] => H+[c] + Cadmium[p]	0.167664	2.22365
	CD2tex	Cadmium (Cd+2) transport via diffusion (extracellular to periplasm)	Cadmium[e] <=> Cadmium[p]	0.00304619	0.0633415
	CD2tpp	Cadmium (+2) transport in via permease (no H+)	Cadmium[p] => Cadmium[c]	0.17071	2.22432
	CDAPPA_EC	CDP-Diacylglycerol pyrophostatase (Ecoli)	H2O[c] + 0.02 CDPdiacylglycerol (E coli)[c] => 2 H+[c] + CMP[c] + 0.02 Phosphatidate (E.coli)[c]	0.00222337	0.0383637
	CDPMEK	4-(cytidine 5'-diphospho)-2-C-methyl-D-erythritol kinase	ATP[c] + 4-(cytidine 5'-diphospho)-2-C-methyl-D-erythritol[c] => ADP[c] + H+[c] + 2-phospho-4-(cytidine 5'-diphospho)-2-C-methyl-D-erythritol[c]	0.438731	0.0176144
	CHORM	Chorismate mutase	Chorismate[c] => Prephenate[c]	0.00238616	0.0166443
	CHORS	Chorismate synthase	5-O-(1-Carboxyvinyl)-3-phosphoshikimate[c] => Phosphate[c] + Chorismate[c]	0.00297776	0.0188841
	CITCIa	Citramalate dehydratase	Citramalate[c] <=> H2O[c] + Citraconate[c]	0.0835059	0.44414
	CITCIb	3-methylmalate hydratase	H2O[c] + Citraconate[c] <=> D-erythro-3-Methylmalate[c]	0.0835059	0.44414
	CITMS	Citramalate synthase	H2O[c] + Pyruvate[c] + Acetyl-CoA[c] => H+[c] + Coenzyme A[c] + Citramalate[c]	0.0835059	0.44414
	CLt3_2pp	Chloride transport out via proton antiport (2:1) (periplasm)	H+[c] + 2 Chloride[p] => H+[p] + 2 Chloride[c]	0.00103724	4.16438e-05
	CLtex	Chloride (Cl-1) transport via diffusion (extracellular to periplasm)	Chloride[e] <=> Chloride[p]	0.00207449	8.32876e-05
	CMPDAi	CMP deaminase	H2O[c] + H+[c] + CMP[c] => Ammonium[c] + UMP[c]	0.00749873	0.072558
	CO2t	CO2 transporter via diffusion	CO2[e] <=> CO2[c]	-6.07157	2.4275
	COBALT2t3pp	Cobalt (Co+2) transport out via proton antiport (periplasm)	H+[p] + Co2+[c] => H+[c] + Co2+[p]	0.158044	2.14545
	COBALT2tex	Cobalt (Co+2) transport via diffusion (extracellular to periplasm)	Co2+[e] <=> Co2+[p]	3.98557e-05	1.60015e-06
	COBALT2tpp	Cobalt transport in via permease (no H+)	Co2+[p] => Co2+[c]	0.158084	2.14545
	CS	Citrate synthase	H2O[c] + Acetyl-CoA[c] + Oxaloacetate[c] => H+[c] + Coenzyme A[c] + Citrate[c]	0.00368179	0.0659192
	CTPS1	CTP synthase NH3	ATP[c] + Ammonium[c] + UTP[c] => ADP[c] + Phosphate[c] + 2 H+[c] + CTP[c]	0.0359698	0.0634658
	CTPS2	CTP synthase (glutamine)	ATP[c] + H2O[c] + L-Glutamine[c] + UTP[c] => ADP[c] + L-Glutamate[c] + Phosphate[c] + 2 H+[c] + CTP[c]	0.00222686	0.0384766
	CU2abcpp	Copper (Cu+2) ABC transporter (periplasm)	ATP[c] + H2O[c] + Cu2+[c] => ADP[c] + Phosphate[c] + H+[c] + Cu2+[p]	0.00215069	0.0537348
	CU2tex	Copper (Cu+2) transport via diffusion (extracellular to periplasm)	Cu2+[e] <=> Cu2+[p]	0.00540745	0.082948
	CU2tpp	Copper transport in via permease (no H+)	Cu2+[p] => Cu2+[c]	0.00755813	0.0987205
	Cut1	Copper export via ATPase	ATP[c] + H2O[c] + Cu2+[c] => ADP[c] + Phosphate[c] + H+[c] + Cu2+[e]	0.00512487	0.0829484
	CYSDS	Cysteine Desulfhydrase	H2O[c] + L-Cysteine[c] => Ammonium[c] + Pyruvate[c] + Hydrogen sulfide[c]	0.0071725	0.0915857
	CYSS	Cysteine synthase	O-Acetyl-L-serine[c] + Hydrogen sulfide[c] => H+[c] + L-Cysteine[c] + Acetate[c]	0.00780619	0.0907128
	CYStex	L-cysteine transport via diffusion (extracellular to periplasm)	L-Cysteine[e] <=> L-Cysteine[p]	-0.178682	2.3001
	CYSTL	Cystathionine b-lyase	H2O[c] + L-Cystathionine[c] => Ammonium[c] + Pyruvate[c] + L-Homocysteine[c]	0.000471161	0.0054559
	CYStpp	L-cysteine export via facilitated transport	L-Cysteine[c] => L-Cysteine[p]	0.178682	2.3001
	CYTK1	Cytidylate kinase (CMP)	ATP[c] + CMP[c] <=> ADP[c] + CDP[c]	0.403543	0.0860243
	CYTK2	Cytidylate kinase (dCMP)	ATP[c] + DCMP[c] <=> ADP[c] + DCDP[c]	0.00216068	0.0393882
	DADK	Deoxyadenylate kinase	ATP[c] + DAMP[c] => ADP[c] + DADP[c]	0.00459773	0.078055
	DADNK	DADNK	ATP[c] + Deoxyadenosine[c] => ADP[c] + H+[c] + DAMP[c]	0.0045945	0.0786689
	DAPDA	N-acetyl-L,L-diaminopimelate deacetylase	H2O[c] + N6-Acetyl-LL-2,6-diaminoheptanedioate[c] <=> Acetate[c] + LL-2,6-Diaminoheptanedioate[c]	0.0194588	0.0957341
	DAPDC	Diaminopimelate decarboxylase	H+[c] + Meso-2,6-Diaminoheptanedioate[c] => CO2[c] + L-Lysine[c]	0.0106731	0.036193
	DAPE	Diaminopimelate epimerase	LL-2,6-Diaminoheptanedioate[c] <=> Meso-2,6-Diaminoheptanedioate[c]	0.0505288	0.0360752
	DASYN_EC	CDP-Diacylglycerol synthetase (Ecoli)	H+[c] + CTP[c] + 0.02 Phosphatidate (E.coli)[c] <=> Diphosphate[c] + 0.02 CDPdiacylglycerol (E coli)[c]	0.00222337	0.0383637
	DB4PS	3,4-Dihydroxy-2-butanone-4-phosphate synthase	D-Ribulose 5-phosphate[c] => H+[c] + Formate[c] + 3,4-dihydroxy-2-butanone 4-phosphate[c]	0.000355512	1.42733e-05
	DCMPDA	DCMP deaminase	H2O[c] + H+[c] + DCMP[c] <=> Ammonium[c] + DUMP[c]	-0.00539541	0.00164663
	DDCAt2pp	Dodecanoate transport via proton symport	H+[p] + Dodecanoate (n-C12:0)[p] => H+[c] + Dodecanoate (n-C12:0)[c]	0.0119552	0.0677288
	DDPA	3-deoxy-D-arabino-heptulosonate 7-phosphate synthetase	H2O[c] + Phosphoenolpyruvate[c] + D-Erythrose 4-phosphate[c] => Phosphate[c] + 2-Dehydro-3-deoxy-D-arabino-heptonate 7-phosphate[c]	0.00297776	0.0188841
	DGK1	Deoxyguanylate kinase (dGMP:ATP)	ATP[c] + DGMP[c] <=> ADP[c] + DGDP[c]	-0.00279157	0.0447608
	DHAD1	Dihydroxy-acid dehydratase (2,3-dihydroxy-3-methylbutanoate)	(R)-2,3-Dihydroxy-3-methylbutanoate[c] => H2O[c] + 3-Methyl-2-oxobutanoate[c]	0.387656	0.242778
	DHAD2	Dihydroxy-acid dehydratase (2,3-dihydroxy-3-methylpentanoate)	(R)-2,3-Dihydroxy-3-methylpentanoate[c] => H2O[c] + (S)-3-Methyl-2-oxopentanoate[c]	0.036475	0.0539362
	DHAD3	Dihydroxy acid dehydratase 2 3 dihydroxy 3 methylpentanoate	(R)-2,3-Dihydroxy-3-methylpentanoate[c] => H2O[c] + R 2 Oxo 3 methylpentanoate C6H9O3[c]	0.0791815	0.0539073
	DHDPRy	Dihydrodipicolinate reductase (NADPH)	H+[c] + Nicotinamide adenine dinucleotide phosphate - reduced[c] + 2,3-Dihydrodipicolinate[c] => Nicotinamide adenine dinucleotide phosphate[c] + 2,3,4,5-Tetrahydrodipicolinate[c]	0.0505288	0.0360752
	DHDPS	Dihydrodipicolinate synthase	Pyruvate[c] + L-Aspartate 4-semialdehyde[c] => 2 H2O[c] + H+[c] + 2,3-Dihydrodipicolinate[c]	0.0505288	0.0360752
	DHFR	Dihydrofolate reductase	H+[c] + Nicotinamide adenine dinucleotide phosphate - reduced[c] + 7,8-Dihydrofolate[c] <=> Nicotinamide adenine dinucleotide phosphate[c] + 5,6,7,8-Tetrahydrofolate[c]	0.00582262	0.000233769
	DHFS	Dihydrofolate synthase	ATP[c] + L-Glutamate[c] + Dihydropteroate[c] => ADP[c] + Phosphate[c] + H+[c] + 7,8-Dihydrofolate[c]	1.30456e-05	5.9333e-05
	DHNAOT4	1,4-dihydroxy-2-naphthoate octaprenyltransferase	H+[c] + 1,4-Dihydroxy-2-naphthoate[c] + All-trans-Octaprenyl diphosphate[c] => Diphosphate[c] + CO2[c] + 2-Demethylmenaquinol 8[c]	3.98557e-05	1.60015e-06
	DHNCOAS	1,4-dihydroxy-2-napthoyl-CoA synthase	H+[c] + O-Succinylbenzoyl-CoA[c] => H2O[c] + 1,4-dihydroxy-2-napthoyl-CoA[c]	1.18653e-06	6.77665e-06
	DHNCOAT	1,4-dihydroxy-2-napthoyl-CoA thioesterase	H2O[c] + 1,4-dihydroxy-2-napthoyl-CoA[c] => H+[c] + Coenzyme A[c] + 1,4-Dihydroxy-2-naphthoate[c]	1.18653e-06	6.77665e-06
	DHNPA_1	Dihydroneopterin aldolase	Dihydroneopterin[c] => Glycolaldehyde[c] + 2 Amino 4 hydroxy 6 hydroxymethyl 7 8 dihydropteridine C7H9N5O2[c]	1.1962e-05	5.69054e-05
	DHNPA2r	Dihydroneopterin aldolase reversible	Dihydroneopterin[c] <=> Glycolaldehyde[c] + 6-hydroxymethyl dihydropterin[c]	1.08351e-06	1.75528e-05
	DHORD5	Dihydroorotic acid (menaquinone-8)	Menaquinone 8[c] + (S)-Dihydroorotate[c] => Menaquinol 8[c] + Orotate[c]	0.0746538	0.00299565
	DHORDi	Dihydoorotic acid dehydrogenase irreversible	O2[c] + (S)-Dihydroorotate[c] => Hydrogen peroxide[c] + Orotate[c]	2.08752e-06	9.56118e-06
	DHORTS	Dihydroorotase	H2O[c] + (S)-Dihydroorotate[c] <=> H+[c] + N-Carbamoyl-L-aspartate[c]	-0.0746559	0.00299732
	DHPPDA	Diaminohydroxyphosphoribosylaminopyrimidine deaminase	H2O[c] + H+[c] + 2 5 Diamino 6 hydroxy 4 5 phosphoribosylamino pyrimidine C9H14N5O8P[c] => Ammonium[c] + 5-Amino-6-(5'-phosphoribosylamino)uracil[c]	7.05249e-06	3.46708e-05
	DHPPDA2	Diaminohydroxyphosphoribosylaminopryrimidine deaminase (25drapp)	H2O[c] + H+[c] + 2,5-Diamino-6-(ribosylamino)-4-(3H)-pyrimidinone 5'-phosphate[c] => Ammonium[c] + 5-Amino-6-(5'-phosphoribosylamino)uracil[c]	0.000170704	3.54559e-05
	DHPS	DHPS	4-Aminobenzoate[c] + 2 Amino 4 hydroxy 6 hydroxymethyl 7 8 dihydropteridine C7H9N5O2[c] => H2O[c] + Dihydropteroate[c]	1.0987e-05	5.45964e-05
	DHPS2	Dihydropteroate synthase	4-Aminobenzoate[c] + 6-hydroxymethyl-dihydropterin pyrophosphate[c] => Diphosphate[c] + Dihydropteroate[c]	1.08351e-06	1.75528e-05
	DHQS	3-dehydroquinate synthase	2-Dehydro-3-deoxy-D-arabino-heptonate 7-phosphate[c] => Phosphate[c] + 3-Dehydroquinate[c]	0.00297776	0.0188841
	DHQTi	3-dehydroquinate dehydratase, irreversible	3-Dehydroquinate[c] => H2O[c] + 3-Dehydroshikimate[c]	0.00297776	0.0188841
	D_LACt2	D lactate transport via proton symport	H+[e] + D-Lactate[e] <=> H+[c] + D-Lactate[c]	-0.140697	0.000189505
	DMATT	Dimethylallyltranstransferase	Isopentenyl diphosphate[c] + Dimethylallyl diphosphate[c] => Diphosphate[c] + Geranyl diphosphate[c]	0.0398955	0.00160175
	DMPPS	1-hydroxy-2-methyl-2-(E)-butenyl 4-diphosphate reductase (dmpp)	H+[c] + Nicotinamide adenine dinucleotide - reduced[c] + 1-hydroxy-2-methyl-2-(E)-butenyl 4-diphosphate[c] => H2O[c] + Nicotinamide adenine dinucleotide[c] + Dimethylallyl diphosphate[c]	0.0232435	0.0977245
	DMPPS_syn	1-hydroxy-2-methyl-2-(E)-butenyl 4-diphosphate reductase (dmpp)	H+[c] + Nicotinamide adenine dinucleotide phosphate - reduced[c] + 1-hydroxy-2-methyl-2-(E)-butenyl 4-diphosphate[c] => H2O[c] + Nicotinamide adenine dinucleotide phosphate[c] + Dimethylallyl diphosphate[c]	0.0048655	0.0461865
	DNMPPA	Dihydroneopterin monophosphate dephosphorylase	H2O[c] + Dihydroneopterin monophosphate[c] => Phosphate[c] + Dihydroneopterin[c]	4.50903e-06	3.56007e-05
	DPCOAK	Dephospho-CoA kinase	ATP[c] + Dephospho-CoA[c] => ADP[c] + H+[c] + Coenzyme A[c]	0.000229569	9.21684e-06
	DPPS	DPPS	Farnesyl diphosphate[c] + 7 Isopentenyl diphosphate[c] => 7 Diphosphate[c] + All trans Decaprenyl diphosphate[c]	0.00178247	0.00827861
	DPR	2-dehydropantoate 2-reductase	H+[c] + Nicotinamide adenine dinucleotide phosphate - reduced[c] + 2-Dehydropantoate[c] => Nicotinamide adenine dinucleotide phosphate[c] + (R)-Pantoate[c]	0.0434417	0.241349
	DTMPK	DTMP kinase	ATP[c] + DTMP[c] <=> ADP[c] + DTDP[c]	0.00280388	0.0432097
	DURIK1	Deoxyuridine kinase (ATP:Deoxyuridine)	ATP[c] + Deoxyuridine[c] => ADP[c] + H+[c] + DUMP[c]	0.00486477	0.0809415
	DUTPDP	DUTP diphosphatase	H2O[c] + DUTP[c] => H+[c] + Diphosphate[c] + DUMP[c]	0.00317544	0.0454447
	DXPRIi	1-deoxy-D-xylulose reductoisomerase	H+[c] + Nicotinamide adenine dinucleotide phosphate - reduced[c] + 1-deoxy-D-xylulose 5-phosphate[c] => Nicotinamide adenine dinucleotide phosphate[c] + 2-C-methyl-D-erythritol 4-phosphate[c]	0.438731	0.0176144
	DXPS	1-deoxy-D-xylulose 5-phosphate synthase	H+[c] + Pyruvate[c] + Glyceraldehyde 3-phosphate[c] => CO2[c] + 1-deoxy-D-xylulose 5-phosphate[c]	0.438823	0.0176174
	E4PD	Erythrose 4-phosphate dehydrogenase	H2O[c] + Nicotinamide adenine dinucleotide[c] + D-Erythrose 4-phosphate[c] <=> 2 H+[c] + Nicotinamide adenine dinucleotide - reduced[c] + 4-Phospho-D-erythronate[c]	2.50915e-06	1.02092e-05
	ENO	Enolase	D-Glycerate 2-phosphate[c] <=> H2O[c] + Phosphoenolpyruvate[c]	6.47663	1.11568
	F6PP	D-fructose 6-phosphate phosphatase	H2O[c] + D-Fructose 6-phosphate[c] => Phosphate[c] + D-Fructose[c]	0.00513503	0.0831511
	FA100ACPHi	Fatty-acyl-ACP hydrolase	H2O[c] + Decanoyl-ACP (n-C10:0ACP)[c] => H+[c] + Acyl carrier protein[c] + Decanoate (n-C10:0)[c]	0.00188638	0.0356037
	FA80ACPHi	Fatty-acyl-ACP hydrolase	H2O[c] + Octanoyl-ACP (n-C8:0ACP)[c] => H+[c] + Acyl carrier protein[c] + Octanoate (n-C8:0)[c]	0.00299587	0.0447521
	FACOAE140	Fatty-acid-CoA thioesterase (tetradecanoate)	H2O[c] + Tetradecanoyl-CoA (n-C14:0CoA)[c] => H+[c] + Coenzyme A[c] + Tetradecanoate (n-C14:0)[c]	0.00679403	0.0399796
	FACOAE141	Fatty-acid-CoA thioesterase (tetradecenoate)	H2O[c] + Tetradecenoyl-CoA (n-C14:1CoA)[c] => H+[c] + Coenzyme A[c] + Tetradecenoate (n-C14:1)[c]	0.0064479	0.0388553
	FACOAE160	Fatty-acid-CoA thioesterase (hexadecanoate)	H2O[c] + Palmitoyl-CoA (n-C16:0CoA)[c] => H+[c] + Coenzyme A[c] + Hexadecanoate (n-C16:0)[c]	0.00162159	0.0330641
	FACOAE161	Fatty-acid-CoA thioesterase (hexadecenoate)	H2O[c] + Hexadecenoyl-CoA (n-C16:1CoA)[c] => H+[c] + Coenzyme A[c] + Hexadecenoate (n-C16:1)[c]	0.00743533	0.0414597
	FACOAL140t2pp	Fatty-acid-CoA ligase (tetradecanoate transport via vectoral Co-A coupling)	ATP[c] + Coenzyme A[c] + H+[p] + Tetradecanoate (n-C14:0)[p] => H+[c] + AMP[c] + Diphosphate[c] + Tetradecanoyl-CoA (n-C14:0CoA)[c]	0.00679403	0.0399796
	FACOAL141t2pp	Fatty-acid-CoA ligase (tetradecenoate transport via vectoral Co-A coupling)	ATP[c] + Coenzyme A[c] + H+[p] + Tetradecenoate (n-C14:1)[p] => H+[c] + AMP[c] + Diphosphate[c] + Tetradecenoyl-CoA (n-C14:1CoA)[c]	0.0064479	0.0388553
	FACOAL160	Fatty acid CoA ligase hexadecanoate	ATP[c] + Coenzyme A[c] + Hexadecanoate (n-C16:0)[c] => AMP[c] + Diphosphate[c] + Palmitoyl-CoA (n-C16:0CoA)[c]	0.00162159	0.0330641
	FACOAL161t2pp	Fatty-acid-CoA ligase (hexadecenoate transport via vectoral Co-A coupling)	ATP[c] + Coenzyme A[c] + H+[p] + Hexadecenoate (n-C16:1)[p] => H+[c] + AMP[c] + Diphosphate[c] + Hexadecenoyl-CoA (n-C16:1CoA)[c]	0.00743533	0.0414597
	FBA	Fructose-bisphosphate aldolase	D-Fructose 1,6-bisphosphate[c] <=> Dihydroxyacetone phosphate[c] + Glyceraldehyde 3-phosphate[c]	3.00093	1.04556
	FBA3	Sedoheptulose 1,7-bisphosphate D-glyceraldehyde-3-phosphate-lyase	Sedoheptulose 1,7-bisphosphate[c] <=> Dihydroxyacetone phosphate[c] + D-Erythrose 4-phosphate[c]	0.0164018	0.274857
	FCI	L-fucose isomerase	L-Fucose[c] <=> L-fuculose[c]	0.0188855	0.180465
	FCLK	L-fuculokinase	ATP[c] + L-fuculose[c] => ADP[c] + H+[c] + L-Fuculose 1-phosphate[c]	0.0188855	0.180465
	FCLPA	L-fuculose 1-phosphate aldolase	L-Fuculose 1-phosphate[c] <=> L-Lactaldehyde[c] + Dihydroxyacetone phosphate[c]	0.0188855	0.180465
	FE2abc	Iron (II) transport via ABC system	ATP[c] + H2O[c] + Fe2+[e] => ADP[c] + Phosphate[c] + H+[c] + Fe2+[c]	0.00349787	0.0677467
	FE2abcpp	Iron (II) transport via ABC system (periplasm)	ATP[c] + H2O[c] + Fe2+[p] => ADP[c] + Phosphate[c] + H+[c] + Fe2+[c]	0.00317867	0.0648829
	FE2t3pp	Iron (Fe+2) transport out via proton antiport (periplasm)	H+[p] + Fe2+[c] => H+[c] + Fe2+[p]	0.812008	4.24032
	FE2tex	Iron (II) transport via diffusion (extracellular to periplasm)	Fe2+[e] <=> Fe2+[p]	-0.000821562	0.0677497
	FE2tpp	Iron (+2) transport in via permease (no H+)	Fe2+[p] => Fe2+[c]	0.808008	4.24025
	FE3abcpp	Iron (III) transport via ABC system (periplasm to cytoplasm)	ATP[c] + H2O[c] + Fe3+[p] => ADP[c] + Phosphate[c] + H+[c] + Fe3+[c]	0.00311193	0.00012494
	FE3tex	Iron (III) transport via diffusion (extracellular to periplasm)	Fe3+[e] <=> Fe3+[p]	0.00311193	0.00012494
	FFSD	Beta-fructofuranosidase	H2O[c] + Sucrose 6-phosphate[c] => D-Glucose 6-phosphate[c] + D-Fructose[c]	0.0185447	0.137652
	FOLD3	FOLD3	4-Aminobenzoate[c] + 2 Amino 4 hydroxy 6 hydroxymethyl 7 8 dihydropteridine diphosphate C7H8N5O8P2[c] => Diphosphate[c] + Dihydropteroate[c]	9.75083e-07	1.67e-05
	FOLR2	FOLR2	Nicotinamide adenine dinucleotide phosphate - reduced[c] + Folate[c] => Nicotinamide adenine dinucleotide phosphate[c] + 7,8-Dihydrofolate[c]	0.000253588	5.66017e-05
	FORtex	Formate transport via diffusion (extracellular to periplasm)	Formate[e] <=> Formate[p]	-1.20217	0.0241517
	FORtppi	Formate transport via diffusion (cytoplasm to periplasm)	Formate[c] => Formate[p]	1.20217	0.0241517
	FRD2rpp	Fumarate reductase / succinate dehydrogenase (irreversible) (periplasmic, membrane potential dissipating)	2 H+[p] + Succinate[c] + Menaquinone 8[c] => 2 H+[c] + Fumarate[c] + Menaquinol 8[c]	-0.338706	1.45565
	FTHFCL	5 formethyltetrahydrofolate cyclo ligase	ATP[c] + 5-Formyltetrahydrofolate[c] => ADP[c] + Phosphate[c] + 5,10-Methenyltetrahydrofolate[c]	0.00270265	0.0603787
	FTHFLi	Formate-tetrahydrofolate ligase	ATP[c] + Formate[c] + 5,6,7,8-Tetrahydrofolate[c] => 10-Formyltetrahydrofolate[c] + ADP[c] + Phosphate[c]	7.37255	1.87451
	FUCt	L-fucose transport via proton symport	H+[e] + L-Fucose[e] <=> H+[c] + L-Fucose[c]	0.0188855	0.180465
	FUM	Fumarase	H2O[c] + Fumarate[c] <=> L-Malate[c]	-0.625779	2.29915
	G3PAT160	Glycerol-3-phosphate acyltransferase (C16:0)	Palmitoyl-ACP (n-C16:0ACP)[c] + Glycerol 3-phosphate[c] => Acyl carrier protein[c] + 1-hexadecanoyl-sn-glycerol 3-phosphate[c]	0.0023917	0.0250965
	G3PAT161	Glycerol-3-phosphate acyltransferase (C16:1)	Cis-hexadec-9-enoyl-[acyl-carrier protein] (n-C16:1)[c] + Glycerol 3-phosphate[c] => Acyl carrier protein[c] + 1-hexadec-9-enoyl-sn-glycerol 3-phosphate[c]	0.00207579	0.019734
	G3PAT180	Glycerol-3-phosphate acyltransferase (C18:0)	Octadecanoyl-ACP (n-C18:0ACP)[c] + Glycerol 3-phosphate[c] => Acyl carrier protein[c] + 1-octadecanoyl-sn-glycerol 3-phosphate[c]	0.000387553	0.0101268
	G3PAT181	Glycerol-3-phosphate acyltransferase (C18:1)	Cis-octadec-11-enoyl-[acyl-carrier protein] (n-C18:1)[c] + Glycerol 3-phosphate[c] => Acyl carrier protein[c] + 1-octadec-11-enoyl-sn-glycerol 3-phosphate[c]	0.0003335	0.00937973
	G3PD1	G3PD1	Nicotinamide adenine dinucleotide[c] + Glycerol 3-phosphate[c] <=> H+[c] + Nicotinamide adenine dinucleotide - reduced[c] + Dihydroxyacetone phosphate[c]	-9.93246	1.77658
	G3PD2	Glycerol-3-phosphate dehydrogenase (NADP)	Nicotinamide adenine dinucleotide phosphate[c] + Glycerol 3-phosphate[c] <=> H+[c] + Nicotinamide adenine dinucleotide phosphate - reduced[c] + Dihydroxyacetone phosphate[c]	9.93246	1.77658
	G5SADs	L-glutamate 5-semialdehyde dehydratase (spontaneous)	L-Glutamate 5-semialdehyde[c] => H2O[c] + H+[c] + 1-Pyrroline-5-carboxylate[c]	0.100057	0.138254
	G5SD	Glutamate-5-semialdehyde dehydrogenase	H+[c] + Nicotinamide adenine dinucleotide phosphate - reduced[c] + L-Glutamate 5-phosphate[c] => Phosphate[c] + Nicotinamide adenine dinucleotide phosphate[c] + L-Glutamate 5-semialdehyde[c]	0.0237801	0.134532
	G6PDA	Glucosamine-6-phosphate deaminase	H2O[c] + D-Glucosamine 6-phosphate[c] => Ammonium[c] + D-Fructose 6-phosphate[c]	3.11229	1.02831
	G6PI3	Glucose 6 phosphate isomerase	Beta D glucose 6 phosphate C6H11O9P[c] <=> D-Fructose 6-phosphate[c]	0.0119658	0.110388
	G6PP	Glucose-6-phosphate phosphatase	H2O[c] + D-Glucose 6-phosphate[c] => Phosphate[c] + D-Glucose[c]	0.00297291	0.0633192
	GALKr	Galactokinase	ATP[c] + D-Galactose[c] <=> ADP[c] + H+[c] + Alpha-D-Galactose 1-phosphate[c]	0.0330307	0.178799
	GALT	Galactose 1 phosphate uridylyltransferase	H+[c] + UTP[c] + Alpha-D-Galactose 1-phosphate[c] <=> Diphosphate[c] + UDPgalactose[c]	0.0330307	0.178799
	GALt2	D galactose transport in via proton symport	H+[e] + D-Galactose[e] => H+[c] + D-Galactose[c]	0.0289319	0.166735
	GALt2pp	D-galactose transport in via proton symport (periplasm)	H+[p] + D-Galactose[p] => H+[c] + D-Galactose[c]	0.00409884	0.0663751
	GALtex	D-galactose transport via diffusion (extracellular to periplasm)	D-Galactose[e] <=> D-Galactose[p]	0.00409884	0.0663751
	GALUi	UTP-glucose-1-phosphate uridylyltransferase (irreversible)	H+[c] + D-Glucose 1-phosphate[c] + UTP[c] => UDPglucose[c] + Diphosphate[c]	0.000813694	0.0233942
	GAPD	Glyceraldehyde-3-phosphate dehydrogenase	Phosphate[c] + Nicotinamide adenine dinucleotide[c] + Glyceraldehyde 3-phosphate[c] <=> H+[c] + Nicotinamide adenine dinucleotide - reduced[c] + 3-Phospho-D-glyceroyl phosphate[c]	6.48678	1.1075
	GARFT	Phosphoribosylglycinamide formyltransferase	10-Formyltetrahydrofolate[c] + N1-(5-Phospho-D-ribosyl)glycinamide[c] <=> H+[c] + 5,6,7,8-Tetrahydrofolate[c] + N2-Formyl-N1-(5-phospho-D-ribosyl)glycinamide[c]	0.105265	0.00424624
	GCALDD	Glycolaldehyde dehydrogenase	H2O[c] + Nicotinamide adenine dinucleotide[c] + Glycolaldehyde[c] => 2 H+[c] + Nicotinamide adenine dinucleotide - reduced[c] + Glycolate[c]	3.8317e-05	7.02631e-05
	GDPDPK	GDP diphosphokinase	ATP[c] + GDP[c] => H+[c] + AMP[c] + Guanosine 3',5'-bis(diphosphate)[c]	0.0024151	0.0401921
	GDPMNP	GDP-mannose phyrophosphatase	H2O[c] + GDP-D-mannose[c] => 2 H+[c] + GMP[c] + D-Mannose 1-phosphate[c]	0.0122641	0.124742
	GDPTPDP	Guanosine 3'-diphosphate 5'-triphosphate 3'-diphosphatase	H2O[c] + Guanosine 3'-diphosphate 5'-triphosphate[c] => Diphosphate[c] + GTP[c]	0.00379122	0.0499759
	GHMT2r	Glycine hydroxymethyltransferase, reversible	L-Serine[c] + 5,6,7,8-Tetrahydrofolate[c] <=> H2O[c] + Glycine[c] + 5,10-Methylenetetrahydrofolate[c]	-3.39119	0.966591
	GK1	Guanylate kinase (GMP:ATP)	ATP[c] + GMP[c] => ADP[c] + GDP[c]	0.00569002	0.0785614
	GK2	Guanylate kinase GMPdATP	DATP[c] + GMP[c] => GDP[c] + DADP[c]	0.0161394	0.104938
	GLCP	Glycogen phosphorylase	Phosphate[c] + Glycogen[c] => D-Glucose 1-phosphate[c]	0.00626093	0.0909261
	GLCS1	Glycogen synthase (ADPGlc)	ADPglucose[c] => ADP[c] + H+[c] + Glycogen[c]	0.00626093	0.0909261
	GLGC	Glucose-1-phosphate adenylyltransferase	ATP[c] + H+[c] + D-Glucose 1-phosphate[c] => Diphosphate[c] + ADPglucose[c]	0.00626093	0.0909261
	GLNS	Glutamine synthetase	ATP[c] + L-Glutamate[c] + Ammonium[c] => ADP[c] + Phosphate[c] + H+[c] + L-Glutamine[c]	0.00642644	0.0512451
	GLU5K	Glutamate 5-kinase	ATP[c] + L-Glutamate[c] => ADP[c] + L-Glutamate 5-phosphate[c]	0.0237801	0.134532
	GLUabc	L-glutamate transport via ABC system	ATP[c] + H2O[c] + L-Glutamate[e] => ADP[c] + L-Glutamate[c] + Phosphate[c] + H+[c]	0.00162159	0.0467879
	GLUDC	Glutamate Decarboxylase	L-Glutamate[c] + H+[c] => CO2[c] + 4-Aminobutanoate[c]	0.04193	0.294351
	GLUDxi	Glutamate dehydrogenase NAD	L-Glutamate[c] + H2O[c] + Nicotinamide adenine dinucleotide[c] => Ammonium[c] + H+[c] + Nicotinamide adenine dinucleotide - reduced[c] + 2-Oxoglutarate[c]	0.599906	2.01374
	GLUFT	5-Formyltetrahydrofolate	L-Glutamate[c] + H+[c] + 5-Formyltetrahydrofolate[c] => 5,6,7,8-Tetrahydrofolate[c] + N-Formyl-L-glutamate[c]	0.00891874	0.10943
	GLUN	Glutaminase	H2O[c] + L-Glutamine[c] => L-Glutamate[c] + Ammonium[c]	0.00333102	0.0743534
	GLUPRT	Glutamine phosphoribosyldiphosphate amidotransferase	H2O[c] + 5-Phospho-alpha-D-ribose 1-diphosphate[c] + L-Glutamine[c] => L-Glutamate[c] + Diphosphate[c] + 5-Phospho-beta-D-ribosylamine[c]	0.105265	0.00424624
	GLUR	Glutamate racemase	D-Glutamate[c] <=> L-Glutamate[c]	-0.0398557	0.00160015
	GLYATi	Glycine C acetyltransferase irreversible	Coenzyme A[c] + L-2-Amino-3-oxobutanoate[c] => Acetyl-CoA[c] + Glycine[c]	0.0226068	0.244737
	GLYCL_2	GLYCL 2	Ammonium[c] + Nicotinamide adenine dinucleotide - reduced[c] + CO2[c] + 5,10-Methylenetetrahydrofolate[c] => Nicotinamide adenine dinucleotide[c] + Glycine[c] + 5,6,7,8-Tetrahydrofolate[c]	3.70636	0.956885
	GLYCLTt2r	Glycolate transport via proton symport, reversible	H+[e] + Glycolate[e] <=> H+[c] + Glycolate[c]	-3.8317e-05	7.02631e-05
	GLYOX	Hydroxyacylglutathione hydrolase	H2O[c] + (R)-S-Lactoylglutathione[c] => H+[c] + D-Lactate[c] + Reduced glutathione[c]	0.00754442	0.0709012
	GLYt2r	Glycine reversible transport via proton symport	H+[e] + Glycine[e] <=> H+[c] + Glycine[c]	0.0116566	0.222036
	GMPS	GMP synthase	ATP[c] + Ammonium[c] + Xanthosine 5'-phosphate[c] => 2 H+[c] + AMP[c] + Diphosphate[c] + GMP[c]	0.0577156	0.0234882
	GMPS2	GMP synthase	ATP[c] + H2O[c] + L-Glutamine[c] + Xanthosine 5'-phosphate[c] => L-Glutamate[c] + 2 H+[c] + AMP[c] + Diphosphate[c] + GMP[c]	0.00166628	0.0191235
	GNNUC	Gnnuc	H2O[c] + Guanosine[c] => D-Ribose[c] + Guanine[c]	0.00242269	0.0328893
	GRTT	Geranyltranstransferase	Isopentenyl diphosphate[c] + Geranyl diphosphate[c] => Diphosphate[c] + Farnesyl diphosphate[c]	0.0398955	0.00160175
	GTPCII	GTP cyclohydrolase II	3 H2O[c] + GTP[c] => 2 H+[c] + Diphosphate[c] + Formate[c] + 2 5 Diamino 6 hydroxy 4 5 phosphoribosylamino pyrimidine C9H14N5O8P[c]	7.05249e-06	3.46708e-05
	GTPCII2	GTP cyclohydrolase II (25drapp)	3 H2O[c] + GTP[c] => 2 H+[c] + Diphosphate[c] + Formate[c] + 2,5-Diamino-6-(ribosylamino)-4-(3H)-pyrimidinone 5'-phosphate[c]	0.000170704	3.54559e-05
	GTPDPK	GTP diphosphokinase	ATP[c] + GTP[c] => H+[c] + AMP[c] + Guanosine 3'-diphosphate 5'-triphosphate[c]	0.00379122	0.0499759
	GTPHs	GTP amine hydrolysis (spontaneous)	H2O[c] + H+[c] + GTP[c] => Ammonium[c] + XTP[c]	0.00227315	0.0269961
	H2Otex	H2O transport via diffusion (extracellular to periplasm)	H2O[e] <=> H2O[p]	7.59875	0.670897
	H2Otpp	H2O transport via diffusion (periplasm)	H2O[p] <=> H2O[c]	7.53621	0.684205
	HCO3E	HCO3 equilibration reaction	H2O[c] + CO2[c] <=> H+[c] + Bicarbonate[c]	0.036245	0.253774
	HDCAt2pp	Hexadecanoate transport via proton symport	H+[p] + Hexadecanoate (n-C16:0)[p] => H+[c] + Hexadecanoate (n-C16:0)[c]	0.00884185	0.0578101
	HETZK	Hydroxyethylthiazole kinase	ATP[c] + 4-Methyl-5-(2-hydroxyethyl)-thiazole[c] => ADP[c] + H+[c] + 4-Methyl-5-(2-phosphoethyl)-thiazole[c]	0.00552707	0.0423831
	HEX1	Hexokinase (D-glucose:ATP)	ATP[c] + D-Glucose[c] => ADP[c] + H+[c] + D-Glucose 6-phosphate[c]	0.0296877	0.182295
	HEX4	Hexokinase (D-mannose:ATP)	ATP[c] + D-Mannose[c] => ADP[c] + H+[c] + D-Mannose 6-phosphate[c]	0.0048639	0.0809271
	HEX7	Hexokinase (D-fructose:ATP)	ATP[c] + D-Fructose[c] => ADP[c] + H+[c] + D-Fructose 6-phosphate[c]	0.0259535	0.164072
	HISTD	Histidinol dehydrogenase	H2O[c] + 2 Nicotinamide adenine dinucleotide[c] + L-Histidinol[c] => 3 H+[c] + 2 Nicotinamide adenine dinucleotide - reduced[c] + L-Histidine[c]	0.000627079	0.00491396
	HISTP	Histidinol-phosphatase	H2O[c] + L-Histidinol phosphate[c] => Phosphate[c] + L-Histidinol[c]	0.000627079	0.00491396
	HMPK1	Hydroxymethylpyrimidine kinase (ATP)	ATP[c] + 4-Amino-5-hydroxymethyl-2-methylpyrimidine[c] => ADP[c] + H+[c] + 4-Amino-2-methyl-5-phosphomethylpyrimidine[c]	0.00362188	0.0345588
	HMPK2	HMPK2	CTP[c] + 4-Amino-5-hydroxymethyl-2-methylpyrimidine[c] => H+[c] + 4-Amino-2-methyl-5-phosphomethylpyrimidine[c] + CDP[c]	0.000837855	0.0164453
	HMPK3	HMPK3	4-Amino-5-hydroxymethyl-2-methylpyrimidine[c] + UTP[c] => H+[c] + UDP[c] + 4-Amino-2-methyl-5-phosphomethylpyrimidine[c]	0.000510835	0.0125833
	HMPK4	HMPK4	GTP[c] + 4-Amino-5-hydroxymethyl-2-methylpyrimidine[c] => H+[c] + 4-Amino-2-methyl-5-phosphomethylpyrimidine[c] + GDP[c]	0.000581771	0.0137748
	HPPK	HPPK	ATP[c] + 2 Amino 4 hydroxy 6 hydroxymethyl 7 8 dihydropteridine C7H9N5O2[c] => H+[c] + AMP[c] + 2 Amino 4 hydroxy 6 hydroxymethyl 7 8 dihydropteridine diphosphate C7H8N5O8P2[c]	9.75083e-07	1.67e-05
	HPPK2	6-hydroxymethyl-dihydropterin pyrophosphokinase	ATP[c] + 6-hydroxymethyl dihydropterin[c] => H+[c] + AMP[c] + 6-hydroxymethyl-dihydropterin pyrophosphate[c]	1.08351e-06	1.75528e-05
	HSDx	HSDx	Nicotinamide adenine dinucleotide[c] + L-Homoserine[c] => H+[c] + Nicotinamide adenine dinucleotide - reduced[c] + L-Aspartate 4-semialdehyde[c]	-0.000173937	0.00319928
	HSDy	Homoserine dehydrogenase (NADPH)	Nicotinamide adenine dinucleotide phosphate[c] + L-Homoserine[c] => H+[c] + Nicotinamide adenine dinucleotide phosphate - reduced[c] + L-Aspartate 4-semialdehyde[c]	-0.00562782	0.0177516
	HSERTA	Homoserine O trans acetylase	Acetyl-CoA[c] + L-Homoserine[c] <=> Coenzyme A[c] + O Acetyl L homoserine C6H11NO4[c]	0.00417968	0.015478
	HSST	Homoserine O-succinyltransferase	Succinyl-CoA[c] + L-Homoserine[c] => Coenzyme A[c] + O-Succinyl-L-homoserine[c]	0.00162207	0.00986867
	Htex	Proton transport via diffusion (extracellular to periplasm)	H+[e] <=> H+[p]	0.80572	5.75517
	ICDHyr	Isocitrate dehydrogenase (NADP)	Nicotinamide adenine dinucleotide phosphate[c] + Isocitrate[c] <=> Nicotinamide adenine dinucleotide phosphate - reduced[c] + 2-Oxoglutarate[c] + CO2[c]	0.00368179	0.0659192
	ICHORS	Isochorismate synthase	Chorismate[c] <=> Isochorismate[c]	3.98557e-05	1.60015e-06
	ICYSDS	ISC Cysteine desulfuration	L-Cysteine[c] + IscS sulfur acceptor protein[c] => L-Alanine[c] + IscS with bound sulfur[c]	1.56641e-06	1.1925e-05
	IG3PS	Imidazole-glycerol-3-phosphate synthase	L-Glutamine[c] + 5-[(5-phospho-1-deoxyribulos-1-ylamino)methylideneamino]-1-(5-phosphoribosyl)imidazole-4-carboxamide[c] => L-Glutamate[c] + H+[c] + 5-Amino-1-(5-Phospho-D-ribosyl)imidazole-4-carboxamide[c] + D-erythro-1-(Imidazol-4-yl)glycerol 3-phosphate[c]	0.000627079	0.00491396
	IGPDH	Imidazoleglycerol-phosphate dehydratase	D-erythro-1-(Imidazol-4-yl)glycerol 3-phosphate[c] => H2O[c] + 3-(Imidazol-4-yl)-2-oxopropyl phosphate[c]	0.000627079	0.00491396
	IGPS	Indole-3-glycerol-phosphate synthase	H+[c] + 1-(2-Carboxyphenylamino)-1-deoxy-D-ribulose 5-phosphate[c] => H2O[c] + CO2[c] + C'-(3-Indolyl)-glycerol 3-phosphate[c]	0.000538704	0.003511
	ILEDHr	Isoleucine dehydrogenase	H2O[c] + Nicotinamide adenine dinucleotide[c] + L-Isoleucine[c] <=> Ammonium[c] + H+[c] + Nicotinamide adenine dinucleotide - reduced[c] + R 2 Oxo 3 methylpentanoate C6H9O3[c]	-0.0791815	0.0539073
	ILEt2rpp	L-isoleucine reversible transport via proton symport (periplasm)	H+[p] + L-Isoleucine[p] <=> H+[c] + L-Isoleucine[c]	0.00013601	0.0039243
	ILETA	Isoleucine transaminase	2-Oxoglutarate[c] + L-Isoleucine[c] <=> L-Glutamate[c] + (S)-3-Methyl-2-oxopentanoate[c]	-0.036475	0.0539362
	ILEtex	L-isoleucine transport via diffusion (extracellular to periplasm)	L-Isoleucine[e] <=> L-Isoleucine[p]	0.00013601	0.0039243
	IMPC	IMP cyclohydrolase	H2O[c] + IMP[c] <=> 5-Formamido-1-(5-phospho-D-ribosyl)imidazole-4-carboxamide[c]	-0.105804	0.00690061
	IMPD	IMP dehydrogenase	H2O[c] + Nicotinamide adenine dinucleotide[c] + IMP[c] => H+[c] + Nicotinamide adenine dinucleotide - reduced[c] + Xanthosine 5'-phosphate[c]	0.0571087	0.00231312
	INOSR	Ketoinositol reductase	Nicotinamide adenine dinucleotide phosphate[c] + Myo-Inositol[c] <=> H+[c] + Nicotinamide adenine dinucleotide phosphate - reduced[c] + 2-Inosose[c]	0.00536531	0.0598168
	INOSTt4pp	Na+/myo-inositol symporter (periplasm)	Sodium[p] + Myo-Inositol[p] => Sodium[c] + Myo-Inositol[c]	1.01816	4.43889
	INSCR	Inositol catabolic reactions lumped	ATP[c] + 2-Inosose[c] => ADP[c] + 2 H+[c] + Malonate semialdehyde[c] + Dihydroxyacetone phosphate[c]	0.00536531	0.0598168
	INSTt2	Inositol transport in via proton symport	H+[e] + Myo-Inositol[e] <=> H+[c] + Myo-Inositol[c]	-1.01816	4.43889
	INSTtex	Inositol transport via diffusion (extracellular to periplasm)	Myo-Inositol[e] <=> Myo-Inositol[p]	1.01816	4.43889
	IPDDI	Isopentenyl-diphosphate D-isomerase	Isopentenyl diphosphate[c] <=> Dimethylallyl diphosphate[c]	0.0117865	0.107124
	IPDPS	1-hydroxy-2-methyl-2-(E)-butenyl 4-diphosphate reductase (ipdp)	H+[c] + Nicotinamide adenine dinucleotide - reduced[c] + 1-hydroxy-2-methyl-2-(E)-butenyl 4-diphosphate[c] => H2O[c] + Nicotinamide adenine dinucleotide[c] + Isopentenyl diphosphate[c]	0.409263	0.111532
	IPDPS_syn	1-hydroxy-2-methyl-2-(E)-butenyl 4-diphosphate reductase (ipdp)	H+[c] + Nicotinamide adenine dinucleotide phosphate - reduced[c] + 1-hydroxy-2-methyl-2-(E)-butenyl 4-diphosphate[c] => H2O[c] + Nicotinamide adenine dinucleotide phosphate[c] + Isopentenyl diphosphate[c]	0.00135982	0.0248221
	IPMD	3-isopropylmalate dehydrogenase	Nicotinamide adenine dinucleotide[c] + 3-Carboxy-2-hydroxy-4-methylpentanoate[c] => H+[c] + Nicotinamide adenine dinucleotide - reduced[c] + 3-Carboxy-4-methyl-2-oxopentanoate[c]	0.175692	0.0273143
	IPPMIa	3-isopropylmalate dehydratase	3-Carboxy-2-hydroxy-4-methylpentanoate[c] <=> H2O[c] + 2-Isopropylmaleate[c]	-0.175692	0.0273143
	IPPMIb	2-isopropylmalate hydratase	H2O[c] + 2-Isopropylmaleate[c] <=> 3-Carboxy-3-hydroxy-4-methylpentanoate[c]	-0.175692	0.0273143
	IPPS	2-isopropylmalate synthase	H2O[c] + 3-Methyl-2-oxobutanoate[c] + Acetyl-CoA[c] => H+[c] + Coenzyme A[c] + 3-Carboxy-3-hydroxy-4-methylpentanoate[c]	0.175692	0.0273143
	KARA1i	Acetohydroxy acid isomeroreductase	H+[c] + Nicotinamide adenine dinucleotide phosphate - reduced[c] + (S)-2-Acetolactate[c] => Nicotinamide adenine dinucleotide phosphate[c] + (R)-2,3-Dihydroxy-3-methylbutanoate[c]	0.387656	0.242778
	KARA2	Ketol-acid reductoisomerase (2-Acetolactate)	H+[c] + Nicotinamide adenine dinucleotide phosphate - reduced[c] + (S)-2-Aceto-2-hydroxybutanoate[c] <=> Nicotinamide adenine dinucleotide phosphate[c] + (R)-2,3-Dihydroxy-3-methylpentanoate[c]	0.115656	0.00613834
	Kt1	Potassium transport via uniport (facilitated diffusion)	Potassium[e] => Potassium[c]	0.282821	2.4521
	Kt2pp	Potassium transport in via proton symport (periplasm)	H+[p] + Potassium[p] => H+[c] + Potassium[c]	0.0568714	0.914351
	Kt2r	Potassium reversible transport via proton symport	H+[e] + Potassium[e] => H+[c] + Potassium[c]	0.020882	0.557768
	Kt3pp	Potassium transport out via proton antiport (periplasm)	H+[p] + Potassium[c] => H+[c] + Potassium[p]	0.282779	2.6673
	Ktex	Potassium transport via diffusion (extracellular to periplasm)	Potassium[e] <=> Potassium[p]	-0.225907	2.51253
	LALDO	D-Lactaldehyde NAD+ oxidoreductase (glutathione-formylating)	Nicotinamide adenine dinucleotide[c] + D-Lactaldehyde[c] + Reduced glutathione[c] <=> H+[c] + Nicotinamide adenine dinucleotide - reduced[c] + (R)-S-Lactoylglutathione[c]	0.00754442	0.0709012
	LCADi	Lactaldehyde dehydrogenase	H2O[c] + Nicotinamide adenine dinucleotide[c] + L-Lactaldehyde[c] => 2 H+[c] + Nicotinamide adenine dinucleotide - reduced[c] + L-Lactate[c]	0.0188855	0.180465
	LCARR	Lacaldehyde reductase (R-propane-1,2-diol forming)	H+[c] + Nicotinamide adenine dinucleotide - reduced[c] + D-Lactaldehyde[c] <=> (R)-Propane-1,2-diol[c] + Nicotinamide adenine dinucleotide[c]	-0.00754442	0.0709012
	LDAPAT	LL-diaminopimelate aminotransferase	2-Oxoglutarate[c] + LL-2,6-Diaminoheptanedioate[c] => L-Glutamate[c] + H2O[c] + H+[c] + 2,3,4,5-Tetrahydrodipicolinate[c]	0.0151122	0.138942
	LDH_D	D-lactate dehydrogenase	Nicotinamide adenine dinucleotide[c] + D-Lactate[c] <=> H+[c] + Nicotinamide adenine dinucleotide - reduced[c] + Pyruvate[c]	-0.133153	0.0709012
	LDH_L	L-lactate dehydrogenase	Nicotinamide adenine dinucleotide[c] + L-Lactate[c] <=> H+[c] + Nicotinamide adenine dinucleotide - reduced[c] + Pyruvate[c]	0.0188855	0.180465
	LEUt2rpp	L-leucine reversible transport via proton symport (periplasm)	H+[p] + L-Leucine[p] <=> H+[c] + L-Leucine[c]	0.00387016	0.0257838
	LEUTA	Leucine transaminase	2-Oxoglutarate[c] + L-Leucine[c] <=> L-Glutamate[c] + 4-Methyl-2-oxopentanoate[c]	-0.175692	0.0273143
	LEUtex	L-leucine transport via diffusion (extracellular to periplasm)	L-Leucine[e] <=> L-Leucine[p]	0.00387016	0.0257838
	LPLIPAL2A120	Lysophospholipase L2 (2-acylglycerophosphotidate, n-C12:0)	H2O[c] + 2-dodecanoyl-sn-glycerol 3-phosphate[c] => 2 H+[c] + Dodecanoate (n-C12:0)[c] + Glycerol 3-phosphate[c]	0.00326679	0.0294187
	LPLIPAL2A140	Lysophospholipase L2 (2-acylglycerophosphotidate, n-C14:0)	H2O[c] + 2-tetradecanoyl-sn-glycerol 3-phosphate[c] => 2 H+[c] + Tetradecanoate (n-C14:0)[c] + Glycerol 3-phosphate[c]	0.0022417	0.020542
	LPLIPAL2A141	Lysophospholipase L2 (2-acylglycerophosphotidate, n-C14:1)	H2O[c] + 2-tetradec-7-enoyl-sn-glycerol 3-phosphate[c] => 2 H+[c] + Tetradecenoate (n-C14:1)[c] + Glycerol 3-phosphate[c]	0.00238365	0.0212728
	LPLIPAL2A160	Lysophospholipase L2 (2-acylglycerophosphotidate, n-C16:0)	H2O[c] + 2-hexadecanoyl-sn-glycerol 3-phosphate[c] => 2 H+[c] + Hexadecanoate (n-C16:0)[c] + Glycerol 3-phosphate[c]	0.00288549	0.0275288
	LPLIPAL2A161	Lysophospholipase L2 (2-acylglycerophosphotidate, n-C16:1)	H2O[c] + 2-hexadec-9-enoyl-sn-glycerol 3-phosphate[c] => 2 H+[c] + Hexadecenoate (n-C16:1)[c] + Glycerol 3-phosphate[c]	0.00271179	0.0224554
	LPLIPAL2A180	Lysophospholipase L2 (2-acylglycerophosphotidate, n-C18:0)	H2O[c] + 2-octadecanoyl-sn-glycerol 3-phosphate[c] => 2 H+[c] + Octadecanoate (n-C18:0)[c] + Glycerol 3-phosphate[c]	0.00336243	0.0298682
	LPLIPAL2A181	Lysophospholipase L2 (2-acylglycerophosphotidate, n-C18:1)	H2O[c] + 2-octadec-11-enoyl-sn-glycerol 3-phosphate[c] => 2 H+[c] + Octadecenoate (n-C18:1)[c] + Glycerol 3-phosphate[c]	0.00349192	0.0301428
	MACPD	Malonyl-ACP decarboxylase	H+[c] + Malonyl-[acyl-carrier protein][c] => CO2[c] + Acetyl-ACP[c]	0.00801515	0.103327
	MALT	Alpha glucosidase	H2O[c] + Maltose[c] => 2 D-Glucose[c]	0.00106018	0.0250074
	MAN1PT	Mannose 1 phosphate guanylyltransferase	H+[c] + GTP[c] + D-Mannose 1-phosphate[c] => Diphosphate[c] + GDP-D-mannose[c]	0.00121619	0.028643
	MAN1PT2	Mannose-1-phosphate guanylyltransferase (GDP)	H+[c] + GDP[c] + D-Mannose 1-phosphate[c] => Phosphate[c] + GDP-D-mannose[c]	0.0110479	0.12152
	MCOATA	Malonyl-CoA-ACP transacylase	Acyl carrier protein[c] + Malonyl-CoA[c] <=> Coenzyme A[c] + Malonyl-[acyl-carrier protein][c]	0.00801515	0.103327
	MDH	Malate dehydrogenase	Nicotinamide adenine dinucleotide[c] + L-Malate[c] <=> H+[c] + Nicotinamide adenine dinucleotide - reduced[c] + Oxaloacetate[c]	-0.32423	2.29715
	ME1	Malic enzyme (NAD)	Nicotinamide adenine dinucleotide[c] + L-Malate[c] => Nicotinamide adenine dinucleotide - reduced[c] + Pyruvate[c] + CO2[c]	0.00534509	0.106017
	ME2	Malic enzyme (NADP)	Nicotinamide adenine dinucleotide phosphate[c] + L-Malate[c] => Nicotinamide adenine dinucleotide phosphate - reduced[c] + Pyruvate[c] + CO2[c]	0.00519618	0.102519
	MECDPDH_syn	2C-methyl-D-erythritol 2,4 cyclodiphosphate dehydratase	Nicotinamide adenine dinucleotide phosphate - reduced[c] + 2-C-methyl-D-erythritol 2,4-cyclodiphosphate[c] => H2O[c] + Nicotinamide adenine dinucleotide phosphate[c] + 1-hydroxy-2-methyl-2-(E)-butenyl 4-diphosphate[c]	0.438731	0.0176144
	MECDPS	2-C-methyl-D-erythritol 2,4-cyclodiphosphate synthase	2-phospho-4-(cytidine 5'-diphospho)-2-C-methyl-D-erythritol[c] => CMP[c] + 2-C-methyl-D-erythritol 2,4-cyclodiphosphate[c]	0.438731	0.0176144
	MEPCT	2-C-methyl-D-erythritol 4-phosphate cytidylyltransferase	H+[c] + CTP[c] + 2-C-methyl-D-erythritol 4-phosphate[c] => Diphosphate[c] + 4-(cytidine 5'-diphospho)-2-C-methyl-D-erythritol[c]	0.438731	0.0176144
	METAT	Methionine adenosyltransferase	ATP[c] + H2O[c] + L-Methionine[c] => Phosphate[c] + Diphosphate[c] + S-Adenosyl-L-methionine[c]	0.0001303	1.35866e-05
	METOX1s	Methionine oxidation (spontaneous)	Hydrogen peroxide[c] + L-Methionine[c] => H2O[c] + L-Methionine Sulfoxide[c]	5.24491e-07	4.80424e-06
	METOX2s	Methionine oxidation 2 (spontaneous)	Hydrogen peroxide[c] + L-Methionine[c] => H2O[c] + L-methionine-R-sulfoxide[c]	1.15849e-05	1.95797e-05
	METS	Methionine synthase	5-Methyltetrahydrofolate[c] + L-Homocysteine[c] => H+[c] + L-Methionine[c] + 5,6,7,8-Tetrahydrofolate[c]	0.00584161	0.0179833
	METSOXR1	L-methionine-S-oxide reductase	Reduced thioredoxin[c] + L-Methionine Sulfoxide[c] => H2O[c] + L-Methionine[c] + Oxidized thioredoxin[c]	5.24491e-07	4.80424e-06
	METSOXR2	L-methionine-R-sulfoxide reductase	Reduced thioredoxin[c] + L-methionine-R-sulfoxide[c] => H2O[c] + L-Methionine[c] + Oxidized thioredoxin[c]	1.15849e-05	1.95797e-05
	METSR_R1	L methionine R oxide reductase trdrd	Reduced thioredoxin[c] + L methionine R oxide C5H11NO3S[c] => H2O[c] + L-Methionine[c] + Oxidized thioredoxin[c]	5.26378e-07	4.86523e-06
	METSR_R2	L methionine R oxide H2O2	Hydrogen peroxide[c] + L-Methionine[c] => H2O[c] + L methionine R oxide C5H11NO3S[c]	5.26378e-07	4.86523e-06
	MG2tex	Magnesium (Mg+2) transport via diffusion (extracellular to periplasm)	Magnesium[e] <=> Magnesium[p]	0.00345748	0.000138813
	MG2tpp	Magnesium (+2) transport in via diffusion	Magnesium[p] => Magnesium[c]	0.00345239	0.000189473
	MG2uabcpp	Magnesium (Mg+2) ABC transporter (ubtake, periplasm)	ATP[c] + H2O[c] + Magnesium[p] => ADP[c] + Phosphate[c] + H+[c] + Magnesium[c]	5.09412e-06	0.000136197
	MGSA	Methylglyoxal synthase	Dihydroxyacetone phosphate[c] => Phosphate[c] + Methylglyoxal[c]	0.00754442	0.0709012
	MI1PP	Myo-inositol 1-phosphatase	H2O[c] + 1D-myo-Inositol 1-phosphate[c] => Phosphate[c] + Myo-Inositol[c]	0.00536531	0.0598168
	MI1PS	Myo Inositol 1 phosphate synthase	D-Glucose 6-phosphate[c] => 1D-myo-Inositol 1-phosphate[c]	0.00536531	0.0598168
	MLTG5	Maltodextrin glucosidase (maltoheptaose)	H2O[c] + Maltoheptaose[c] => D-Glucose[c] + Maltohexaose[c]	0.0103548	0.117439
	MLTP3	Maltodextrin phosphorylase (maltoheptaose)	Phosphate[c] + Maltoheptaose[c] <=> Maltohexaose[c] + D-Glucose 1-phosphate[c]	-0.0103548	0.117439
	MMCD	Methylmalonyl-CoA decarboxylase	H+[c] + (S)-Methylmalonyl-CoA[c] => CO2[c] + Propanoyl-CoA[c]	0.909495	2.30361
	MME	Methylmalonyl-CoA epimerase	(R)-Methylmalonyl-CoA[c] <=> (S)-Methylmalonyl-CoA[c]	0.712996	1.96048
	MMM	Methylmalonyl-CoA mutase	Succinyl-CoA[c] => (S)-Methylmalonyl-CoA[c]	0.1965	1.32039
	MMM2	Methylmalonyl-CoA mutase	Succinyl-CoA[c] => (R)-Methylmalonyl-CoA[c]	0.712996	1.96048
	MMSAD3	MMSAD3	Nicotinamide adenine dinucleotide[c] + Coenzyme A[c] + Malonate semialdehyde[c] => Nicotinamide adenine dinucleotide - reduced[c] + CO2[c] + Acetyl-CoA[c]	0.00536531	0.0598168
	MN2t3pp	Manganese (Mn+2) transport out via proton antiport (periplasm)	H+[p] + Mn2+[c] => H+[c] + Mn2+[p]	0.143129	2.06113
	MN2tpp	Manganese transport in via permease (no H+)	Mn2+[p] => Mn2+[c]	0.143404	2.06113
	MN6PP	Mannose 6-phosphate phosphatase	H2O[c] + D-Mannose 6-phosphate[c] => Phosphate[c] + D-Mannose[c]	0.0048639	0.0809271
	MNtex	Manganese (Mn+2) transport via diffusion (extracellular to periplasm)	Mn2+[e] <=> Mn2+[p]	0.000275403	1.1057e-05
	MOHMT	3-methyl-2-oxobutanoate hydroxymethyltransferase	H2O[c] + 3-Methyl-2-oxobutanoate[c] + 5,10-Methylenetetrahydrofolate[c] => 2-Dehydropantoate[c] + 5,6,7,8-Tetrahydrofolate[c]	0.0434417	0.241349
	MOSDC	2-methyl-3-oxosuccinate decarboxylation	H+[c] + 2-methyl-3-oxosuccinate[c] => 2-Oxobutanoate[c] + CO2[c]	0.0835059	0.44414
	MPL	Maltose phosphorylase	Phosphate[c] + Maltose[c] => D-Glucose[c] + Beta D Glucose 1 phosphate C6H11O9P[c]	0.0119658	0.110388
	MTHFC	Methenyltetrahydrofolate cyclohydrolase	H2O[c] + 5,10-Methenyltetrahydrofolate[c] <=> 10-Formyltetrahydrofolate[c] + H+[c]	-7.16139	1.87368
	MTHFD	Methylenetetrahydrofolate dehydrogenase (NADP)	Nicotinamide adenine dinucleotide phosphate[c] + 5,10-Methylenetetrahydrofolate[c] <=> Nicotinamide adenine dinucleotide phosphate - reduced[c] + 5,10-Methenyltetrahydrofolate[c]	-7.15247	1.86835
	MTHFR2	5,10-methylenetetrahydrofolate reductase (NADH)	2 H+[c] + Nicotinamide adenine dinucleotide - reduced[c] + 5,10-Methylenetetrahydrofolate[c] => Nicotinamide adenine dinucleotide[c] + 5-Methyltetrahydrofolate[c]	0.0035146	0.0141587
	MTHFR3	5 10 methylenetetrahydrofolatereductase NADPH	2 H+[c] + Nicotinamide adenine dinucleotide phosphate - reduced[c] + 5,10-Methylenetetrahydrofolate[c] => Nicotinamide adenine dinucleotide phosphate[c] + 5-Methyltetrahydrofolate[c]	0.00232701	0.0118022
	MTI	MTI	Trehalose[c] <=> Maltose[c]	0.013026	0.113073
	NADHDH	NADH dehydrogenase	3 H+[c] + Nicotinamide adenine dinucleotide - reduced[c] + Ubiquinone[c] => Nicotinamide adenine dinucleotide[c] + 2 H+[e] + Ubiquinol[c]	0.445294	1.84147
	NADK	NAD kinase	ATP[c] + Nicotinamide adenine dinucleotide[c] => ADP[c] + H+[c] + Nicotinamide adenine dinucleotide phosphate[c]	0.000178155	7.15265e-06
	NADPHQR3	NADPH Quinone Reductase (Menaquinone-8)	H+[c] + Nicotinamide adenine dinucleotide phosphate - reduced[c] + Menaquinone 8[c] => Nicotinamide adenine dinucleotide phosphate[c] + Menaquinol 8[c]	0.263546	1.45587
	NADS1	NAD synthase (nh3)	ATP[c] + Ammonium[c] + Deamino-NAD+[c] => H+[c] + Nicotinamide adenine dinucleotide[c] + AMP[c] + Diphosphate[c]	0.000882034	0.000153268
	NADS2	Nicotinate-mononucleotide adenylyltransferase	ATP[c] + H2O[c] + L-Glutamine[c] + Deamino-NAD+[c] => L-Glutamate[c] + H+[c] + Nicotinamide adenine dinucleotide[c] + AMP[c] + Diphosphate[c]	2.58807e-05	0.000150171
	NAtex	Sodium transport via diffusion (extracellular to periplasm)	Sodium[e] <=> Sodium[p]	-0.521641	2.5427
	NDPK1	Nucleoside-diphosphate kinase (ATP:GDP)	ATP[c] + GDP[c] => ADP[c] + GTP[c]	0.0614204	0.146919
	NDPK2	Nucleoside-diphosphate kinase (ATP:UDP)	ATP[c] + UDP[c] => ADP[c] + UTP[c]	0.146287	0.193798
	NDPK3	Nucleoside-diphosphate kinase (ATP:CDP)	ATP[c] + CDP[c] => ADP[c] + CTP[c]	0.386547	0.138666
	NDPK4	Nucleoside-diphosphate kinase (ATP:dTDP)	ATP[c] + DTDP[c] => ADP[c] + DTTP[c]	0.00280388	0.0432097
	NDPK5	Nucleoside-diphosphate kinase (ATP:dGDP)	ATP[c] + DGDP[c] => ADP[c] + DGTP[c]	0.00297859	0.0445071
	NDPK6	Nucleoside-diphosphate kinase (ATP:dUDP)	ATP[c] + DUDP[c] => ADP[c] + DUTP[c]	0.00308959	0.0451776
	NDPK7	Nucleoside-diphosphate kinase (ATP:dCDP)	ATP[c] + DCDP[c] => ADP[c] + DCTP[c]	0.00231668	0.0393573
	NDPK8	Nucleoside-diphosphate kinase (ATP:dADP)	ATP[c] + DADP[c] => ADP[c] + DATP[c]	0.0164739	0.13676
	NDPK9	Nucleoside diphosphate kinase ATPIDP	ATP[c] + IDP[c] => ADP[c] + ITP[c]	0.00189186	0.0505316
	NFORGLUAH	NFORGLUAH	H2O[c] + N-Formyl-L-glutamate[c] => L-Glutamate[c] + 2 H+[c] + Formate[c]	0.00891874	0.10943
	NH3c	Ammomnium proton dissociation	H+[c] + Ammonia[c] <=> Ammonium[c]	3.24872	1.39204
	NH4t	Ammonia reversible transport	Ammonium[e] <=> Ammonium[c]	-11.0229	0.788559
	NI2t3pp	Nickle (Ni+2) transport out via proton antiport (periplasm)	H+[p] + Nickel[c] => H+[c] + Nickel[p]	0.145937	2.06249
	NI2tpp	Nickel (+2) transport in via permease (no H+)	Nickel[p] => Nickel[c]	0.143176	2.06181
	NI2uabcpp	Nickel transport via ABC system (uptake, periplasm)	ATP[c] + H2O[c] + Nickel[p] => ADP[c] + Phosphate[c] + H+[c] + Nickel[c]	0.00276092	0.0601628
	NNATr	Nicotinate-nucleotide adenylyltransferase	ATP[c] + H+[c] + Nicotinate D-ribonucleotide[c] <=> Diphosphate[c] + Deamino-NAD+[c]	0.000907914	3.64514e-05
	NNDPR	Nicotinate-nucleotide diphosphorylase (carboxylating)	2 H+[c] + 5-Phospho-alpha-D-ribose 1-diphosphate[c] + Quinolinate[c] => Diphosphate[c] + CO2[c] + Nicotinate D-ribonucleotide[c]	0.000907914	3.64514e-05
	NPHS	Naphthoate synthase	O-Succinylbenzoyl-CoA[c] => Coenzyme A[c] + 1,4-Dihydroxy-2-naphthoate[c]	3.86692e-05	6.95848e-06
	NTD1	5'-nucleotidase (dUMP)	H2O[c] + DUMP[c] => Phosphate[c] + Deoxyuridine[c]	0.00486477	0.0809415
	NTD10	5'-nucleotidase (XMP)	H2O[c] + Xanthosine 5'-phosphate[c] => Phosphate[c] + Xanthosine[c]	0.00523033	0.0590232
	NTD2	5'-nucleotidase (UMP)	H2O[c] + UMP[c] => Phosphate[c] + Uridine[c]	0.00704189	0.0971836
	NTD3	5'-nucleotidase (dCMP)	H2O[c] + DCMP[c] => Phosphate[c] + Deoxycytidine[c]	0.00540311	0.0852683
	NTD5	5'-nucleotidase (dTMP)	H2O[c] + DTMP[c] => Phosphate[c] + Thymidine[c]	0.00597898	0.0894767
	NTD6	5'-nucleotidase (dAMP)	H2O[c] + DAMP[c] => Phosphate[c] + Deoxyadenosine[c]	0.0045945	0.0786689
	NTD7	5'-nucleotidase (AMP)	H2O[c] + AMP[c] => Phosphate[c] + Adenosine[c]	0.00482371	0.0803077
	NTP10	Nucleoside-triphosphatase (ITP)	H2O[c] + ITP[c] => Phosphate[c] + H+[c] + IDP[c]	0.00189186	0.0505316
	NTP3	Nucleoside-triphosphatase (GTP)	H2O[c] + GTP[c] => Phosphate[c] + H+[c] + GDP[c]	0.00214637	0.0536272
	NTP5	Nucleoside-triphosphatase (CTP)	H2O[c] + CTP[c] => Phosphate[c] + H+[c] + CDP[c]	0.0106407	0.10804
	NTPP1	Nucleoside triphosphate pyrophosphorylase (dgtp)	H2O[c] + DGTP[c] => H+[c] + Diphosphate[c] + DGMP[c]	0.00309365	0.0447517
	NTPP11	Nucleoside triphosphate pyrophosphorylase (xtp)	H2O[c] + XTP[c] => H+[c] + Diphosphate[c] + Xanthosine 5'-phosphate[c]	0.00227315	0.0269961
	NTPP2	Nucleoside triphosphate pyrophosphorylase (gtp)	H2O[c] + GTP[c] => H+[c] + Diphosphate[c] + GMP[c]	0.00121619	0.028643
	NTPP3	Nucleoside triphosphate pyrophosphorylase (dctp)	H2O[c] + DCTP[c] => H+[c] + Diphosphate[c] + DCMP[c]	0.00240356	0.039365
	NTPP4	Nucleoside triphosphate pyrophosphorylase (ctp)	H2O[c] + CTP[c] => H+[c] + Diphosphate[c] + CMP[c]	0.00054053	0.0191049
	NTPP5	Nucleoside triphosphate pyrophosphorylase (datp)	H2O[c] + DATP[c] => H+[c] + Diphosphate[c] + DAMP[c]	0.00534294	0.0592403
	NTPP6	Nucleoside triphosphate pyrophosphorylase (atp)	ATP[c] + H2O[c] => H+[c] + AMP[c] + Diphosphate[c]	0.00105359	0.0263379
	NTPP7	Nucleoside triphosphate pyrophosphorylase (dttp)	H2O[c] + DTTP[c] => H+[c] + Diphosphate[c] + DTMP[c]	0.00280388	0.0432097
	NTPP8	Nucleoside triphosphate pyrophosphorylase (utp)	H2O[c] + UTP[c] => H+[c] + Diphosphate[c] + UMP[c]	0.0011532	0.0272834
	NTPP9	Nucleoside triphosphate pyrophosphorylase (itp)	H2O[c] + ITP[c] => H+[c] + Diphosphate[c] + IMP[c]	0.00344861	0.0382283
	OAADC	Oxaloacetate decarboxylase	H+[c] + Oxaloacetate[c] => Pyruvate[c] + CO2[c]	0.00347024	0.0866082
	OBTFL	2-Oxobutanoate formate lyase	Coenzyme A[c] + 2-Oxobutanoate[c] => Formate[c] + Propanoyl-CoA[c]	8.26934	2.11623
	OCBT_1	Ornithine carbamoyltransferase	L Ornithine C5H13N2O2[c] + Carbamoyl phosphate[c] <=> Phosphate[c] + H+[c] + L-Citrulline[c]	-0.0742517	0.00874783
	OCDCAt2pp	Octadecanoate transport via proton symport	H+[p] + Octadecanoate (n-C18:0)[p] => H+[c] + Octadecanoate (n-C18:0)[c]	0.0106998	0.0637237
	OCDCEAt2pp	Octadecenoate transport via proton symport	H+[p] + Octadecenoate (n-C18:1)[p] => H+[c] + Octadecenoate (n-C18:1)[c]	0.010369	0.0623007
	OCTDPS	Octaprenyl pyrophosphate synthase	Farnesyl diphosphate[c] + 5 Isopentenyl diphosphate[c] => 5 Diphosphate[c] + All-trans-Octaprenyl diphosphate[c]	3.98557e-05	1.60015e-06
	OHPBAT	O-Phospho-4-hydroxy-L-threonine:2-oxoglutarate aminotransferase	L-Glutamate[c] + 2-Oxo-3-hydroxy-4-phosphobutanoate[c] <=> 2-Oxoglutarate[c] + O-Phospho-4-hydroxy-L-threonine[c]	2.50915e-06	1.02092e-05
	OMCDC	2-Oxo-4-methyl-3-carboxypentanoate decarboxylation	H+[c] + 3-Carboxy-4-methyl-2-oxopentanoate[c] => CO2[c] + 4-Methyl-2-oxopentanoate[c]	0.175692	0.0273143
	OMPDC	Orotidine-5'-phosphate decarboxylase	H+[c] + Orotidine 5'-phosphate[c] => CO2[c] + UMP[c]	0.0746559	0.00299732
	ORNTA	Ornithine transaminase	2-Oxoglutarate[c] + Ornithine[c] => L-Glutamate[c] + L-Glutamate 5-semialdehyde[c]	0.0837703	0.101262
	ORNTAC	Ornithine transacetylase	L-Glutamate[c] + N2-Acetyl-L-ornithine[c] <=> N-Acetyl-L-glutamate[c] + Ornithine[c]	0.079157	0.128614
	ORNTAC_1	Ornithine transacetylase	L-Glutamate[c] + N2-Acetyl-L-ornithine[c] <=> N-Acetyl-L-glutamate[c] + L Ornithine C5H13N2O2[c]	-0.0742517	0.00874783
	ORPT	Orotate phosphoribosyltransferase	Diphosphate[c] + Orotidine 5'-phosphate[c] <=> 5-Phospho-alpha-D-ribose 1-diphosphate[c] + Orotate[c]	-0.0746559	0.00299732
	OXGDC	OXGDC	H+[c] + 2-Oxoglutarate[c] => CO2[c] + Succinic semialdehyde[c]	0.00660534	0.13652
	P5CD	1-pyrroline-5-carboxylate dehydrogenase	2 H2O[c] + Nicotinamide adenine dinucleotide[c] + 1-Pyrroline-5-carboxylate[c] => L-Glutamate[c] + H+[c] + Nicotinamide adenine dinucleotide - reduced[c]	0.0143449	0.137823
	P5CR	Pyrroline-5-carboxylate reductase	2 H+[c] + Nicotinamide adenine dinucleotide phosphate - reduced[c] + 1-Pyrroline-5-carboxylate[c] => Nicotinamide adenine dinucleotide phosphate[c] + L-Proline[c]	0.0516103	0.0424859
	P5CRx	P5CRx	2 H+[c] + Nicotinamide adenine dinucleotide - reduced[c] + 1-Pyrroline-5-carboxylate[c] => Nicotinamide adenine dinucleotide[c] + L-Proline[c]	0.0341014	0.0427437
	PA120abcpp	Phosphatidate transport via ABC system (n-C12:0, periplasm)	ATP[c] + H2O[c] + 1,2-didodecanoyl-sn-glycerol 3-phosphate[c] => ADP[c] + Phosphate[c] + H+[c] + 1,2-didodecanoyl-sn-glycerol 3-phosphate[p]	0.00326679	0.0294187
	PA140abcpp	Phosphatidate transport via ABC system (n-C14:0, periplasm)	ATP[c] + H2O[c] + 1,2-ditetradecanoyl-sn-glycerol 3-phosphate[c] => ADP[c] + Phosphate[c] + H+[c] + 1,2-ditetradecanoyl-sn-glycerol 3-phosphate[p]	0.0022417	0.020542
	PA141abcpp	Phosphatidate transport via ABC system (n-C14:1, periplasm)	ATP[c] + H2O[c] + 1,2-ditetradec-7-enoyl-sn-glycerol 3-phosphate[c] => ADP[c] + Phosphate[c] + H+[c] + 1,2-ditetradec-7-enoyl-sn-glycerol 3-phosphate[p]	0.00238365	0.0212728
	PA160abcpp	Phosphatidate transport via ABC system (n-C16:0, periplasm)	ATP[c] + H2O[c] + 1,2-dihexadecanoyl-sn-glycerol 3-phosphate[c] => ADP[c] + Phosphate[c] + H+[c] + 1,2-dihexadecanoyl-sn-glycerol 3-phosphate[p]	0.00288549	0.0275288
	PA161abcpp	Phosphatidate transport via ABC system (n-C16:1, periplasm)	ATP[c] + H2O[c] + 1,2-dihexadec-9-enoyl-sn-glycerol 3-phosphate[c] => ADP[c] + Phosphate[c] + H+[c] + 1,2-dihexadec-9-enoyl-sn-glycerol 3-phosphate[p]	0.00271179	0.0224554
	PA180abcpp	Phosphatidate transport via ABC system (n-C18:0, periplasm)	ATP[c] + H2O[c] + 1,2-dioctadecanoyl-sn-glycerol 3-phosphate[c] => ADP[c] + Phosphate[c] + H+[c] + 1,2-dioctadecanoyl-sn-glycerol 3-phosphate[p]	0.00336243	0.0298682
	PA181abcpp	Phosphatidate transport via ABC system (n-C18:1, periplasm)	ATP[c] + H2O[c] + 1,2-dioctadec-11-enoyl-sn-glycerol 3-phosphate[c] => ADP[c] + Phosphate[c] + H+[c] + 1,2-dioctadec-11-enoyl-sn-glycerol 3-phosphate[p]	0.00349192	0.0301428
	PABB	PABB	Ammonium[c] + Chorismate[c] => H2O[c] + 4-amino-4-deoxychorismate[c]	1.25853e-05	5.83076e-05
	PAPPT3	Phospho-N-acetylmuramoyl-pentapeptide-transferase (meso-2,6-diaminopimelate)	Undecaprenyl phosphate[c] + UDP-N-acetylmuramoyl-L-alanyl-D-glutamyl-meso-2,6-diaminopimeloyl-D-alanyl-D-alanine[c] => UMP[c] + Undecaprenyl-diphospho-N-acetylmuramoyl-L-alanyl-D-glutamyl-meso-2,6-diaminopimeloyl-D-alanyl-D-alanine[c]	0.0398557	0.00160015
	PC	Pyruvate carboxylase	ATP[c] + Pyruvate[c] + Bicarbonate[c] => ADP[c] + Phosphate[c] + H+[c] + Oxaloacetate[c]	0.0223192	0.2177
	PDH	Pyruvate dehydrogenase	Nicotinamide adenine dinucleotide[c] + Coenzyme A[c] + Pyruvate[c] => Nicotinamide adenine dinucleotide - reduced[c] + CO2[c] + Acetyl-CoA[c]	7.44009	1.1964
	PDHa	PDHa	H+[c] + Pyruvate[c] + Lipoamide C8H15NOS2[c] => CO2[c] + S-Acetyldihydrolipoamide[c]	0.0583773	0.755721
	PDHbr	PDHbr	Coenzyme A[c] + S-Acetyldihydrolipoamide[c] <=> Acetyl-CoA[c] + Dihydrolipoamide C8H17NOS2[c]	0.0583773	0.755721
	PDHcr	Pyruvate dehydrogenase (dihydrolipoamide dehydrogenase) reversible	Nicotinamide adenine dinucleotide[c] + Dihydrolipoamide C8H17NOS2[c] => H+[c] + Nicotinamide adenine dinucleotide - reduced[c] + Lipoamide C8H15NOS2[c]	0.0583773	0.755721
	PDX5POi	Pyridoxine 5'-phosphate oxidase	O2[c] + Pyridoxine 5'-phosphate[c] => Hydrogen peroxide[c] + Pyridoxal 5'-phosphate[c]	2.50915e-06	1.02092e-05
	PDX5PS	Pyridoxine 5'-phosphate synthase	Nicotinamide adenine dinucleotide[c] + O-Phospho-4-hydroxy-L-threonine[c] + 1-deoxy-D-xylulose 5-phosphate[c] => Phosphate[c] + 2 H2O[c] + H+[c] + Nicotinamide adenine dinucleotide - reduced[c] + CO2[c] + Pyridoxine 5'-phosphate[c]	2.50915e-06	1.02092e-05
	PE120abcpp	Phosphatidylethanolamine transport via ABC system (n-C12:0, periplasm)	ATP[c] + H2O[c] + Phosphatidylethanolamine (didodecanoyl, n-C12:0)[c] => ADP[c] + Phosphate[c] + H+[c] + Phosphatidylethanolamine (didodecanoyl, n-C12:0)[p]	0.00491265	0.0465009
	PE140abcpp	Phosphatidylethanolamine transport via ABC system (n-C14:0, periplasm)	ATP[c] + H2O[c] + Phosphatidylethanolamine (ditetradecanoyl, n-C14:0)[c] => ADP[c] + Phosphate[c] + H+[c] + Phosphatidylethanolamine (ditetradecanoyl, n-C14:0)[p]	0.00294281	0.0278694
	PE141abcpp	Phosphatidylethanolamine transport via ABC system (n-C14:1, periplasm)	ATP[c] + H2O[c] + Phosphatidylethanolamine (ditetradec-7-enoyl, n-C14:1)[c] => ADP[c] + Phosphate[c] + H+[c] + Phosphatidylethanolamine (ditetradec-7-enoyl, n-C14:1)[p]	0.00244931	0.0255387
	PE160abcpp	Phosphatidylethanolamine transport via ABC system (n-C16:0, periplasm)	ATP[c] + H2O[c] + Phosphatidylethanolamine (dihexadecanoyl, n-C16:0)[c] => ADP[c] + Phosphate[c] + H+[c] + Phosphatidylethanolamine (dihexadecanoyl, n-C16:0)[p]	0.00322112	0.0378537
	PE161abcpp	Phosphatidylethanolamine transport via ABC system (n-C16:1, periplasm)	ATP[c] + H2O[c] + Phosphatidylethanolamine (dihexadec-9enoyl, n-C16:1)[c] => ADP[c] + Phosphate[c] + H+[c] + Phosphatidylethanolamine (dihexadec-9enoyl, n-C16:1)[p]	0.00174224	0.0215302
	PE180abcpp	Phosphatidylethanolamine transport via ABC system (n-C18:0, periplasm)	ATP[c] + H2O[c] + Phosphatidylethanolamine (dioctadecanoyl, n-C18:0)[c] => ADP[c] + Phosphate[c] + H+[c] + Phosphatidylethanolamine (dioctadecanoyl, n-C18:0)[p]	0.00298389	0.0364294
	PE181abcpp	Phosphatidylethanolamine transport via ABC system (n-C18:1, periplasm)	ATP[c] + H2O[c] + Phosphatidylethanolamine (dioctadec-11-enoyl, n-C18:1)[c] => ADP[c] + Phosphate[c] + H+[c] + Phosphatidylethanolamine (dioctadec-11-enoyl, n-C18:1)[p]	0.00333883	0.03861
	PEPCK_re	PEPCK re	GTP[c] + Oxaloacetate[c] => GDP[c] + CO2[c] + Phosphoenolpyruvate[c]	0.00689089	0.120529
	PERD	Erythronate 4-phosphate (4per) dehydrogenase	Nicotinamide adenine dinucleotide[c] + 4-Phospho-D-erythronate[c] <=> H+[c] + Nicotinamide adenine dinucleotide - reduced[c] + 2-Oxo-3-hydroxy-4-phosphobutanoate[c]	2.50915e-06	1.02092e-05
	PFK	Phosphofructokinase	ATP[c] + D-Fructose 6-phosphate[c] => ADP[c] + H+[c] + D-Fructose 1,6-bisphosphate[c]	3.00093	1.04556
	PFK_2	Phosphofructokinase	ATP[c] + D-Tagatose 6-phosphate[c] => ADP[c] + H+[c] + D-Tagatose 1,6-biphosphate[c]	0.468739	0.98266
	PFK_3	Phosphofructokinase (s7p)	ATP[c] + Sedoheptulose 7-phosphate[c] => ADP[c] + H+[c] + Sedoheptulose 1,7-bisphosphate[c]	0.0164018	0.274857
	PFL	Pyruvate formate lyase	Coenzyme A[c] + Pyruvate[c] => Acetyl-CoA[c] + Formate[c]	0.295782	0.714783
	PG120abcpp	Phosphatidylglycerol transport via ABC system (n-C12:0, periplasm)	ATP[c] + H2O[c] + Phosphatidylglycerol (didodecanoyl, n-C12:0)[c] => ADP[c] + Phosphate[c] + H+[c] + Phosphatidylglycerol (didodecanoyl, n-C12:0)[p]	0.00377576	0.0406606
	PG140abcpp	Phosphatidylglycerol transport via ABC system (n-C14:0, periplasm)	ATP[c] + H2O[c] + Phosphatidylglycerol (ditetradecanoyl, n-C14:0)[c] => ADP[c] + Phosphate[c] + H+[c] + Phosphatidylglycerol (ditetradecanoyl, n-C14:0)[p]	0.00160952	0.0207264
	PG141abcpp	Phosphatidylglycerol transport via ABC system (n-C14:1, periplasm)	ATP[c] + H2O[c] + Phosphatidylglycerol (ditetradec-7-enoyl, n-C14:1)[c] => ADP[c] + Phosphate[c] + H+[c] + Phosphatidylglycerol (ditetradec-7-enoyl, n-C14:1)[p]	0.00161495	0.0207911
	PG160abcpp	Phosphatidylglycerol transport via ABC system (n-C16:0, periplasm)	ATP[c] + H2O[c] + Phosphatidylglycerol (dihexadecanoyl, n-C16:0)[c] => ADP[c] + Phosphate[c] + H+[c] + Phosphatidylglycerol (dihexadecanoyl, n-C16:0)[p]	0.00273524	0.0346884
	PG161abcpp	Phosphatidylglycerol transport via ABC system (n-C16:1, periplasm)	ATP[c] + H2O[c] + Phosphatidylglycerol (dihexadec-9-enoyl, n-C16:1)[c] => ADP[c] + Phosphate[c] + H+[c] + Phosphatidylglycerol (dihexadec-9-enoyl, n-C16:1)[p]	0.0029813	0.0280558
	PG180abcpp	Phosphatidylglycerol transport via ABC system (n-C18:0, periplasm)	ATP[c] + H2O[c] + Phosphatidylglycerol (dioctadecanoyl, n-C18:0)[c] => ADP[c] + Phosphate[c] + H+[c] + Phosphatidylglycerol (dioctadecanoyl, n-C18:0)[p]	0.00435351	0.0437817
	PG181abcpp	Phosphatidylglycerol transport via ABC system (n-C18:1, periplasm)	ATP[c] + H2O[c] + Phosphatidylglycerol (dioctadec-11-enoyl, n-C18:1)[c] => ADP[c] + Phosphate[c] + H+[c] + Phosphatidylglycerol (dioctadec-11-enoyl, n-C18:1)[p]	0.00353826	0.0394173
	PGCD	Phosphoglycerate dehydrogenase	Nicotinamide adenine dinucleotide[c] + 3-Phospho-D-glycerate[c] => H+[c] + Nicotinamide adenine dinucleotide - reduced[c] + 3-Phosphohydroxypyruvate[c]	0.0101507	0.114539
	PGI	Glucose-6-phosphate isomerase	D-Glucose 6-phosphate[c] <=> D-Fructose 6-phosphate[c]	0.0156997	0.155803
	PGK	Phosphoglycerate kinase	ATP[c] + 3-Phospho-D-glycerate[c] <=> ADP[c] + 3-Phospho-D-glyceroyl phosphate[c]	-6.48678	1.1075
	PGM	Phosphoglycerate mutase	D-Glycerate 2-phosphate[c] <=> 3-Phospho-D-glycerate[c]	-6.47663	1.11568
	PGMT	Phosphoglucomutase	D-Glucose 1-phosphate[c] <=> D-Glucose 6-phosphate[c]	-0.0111685	0.119676
	PGMT_B	B phosphoglucomutase	Beta D glucose 6 phosphate C6H11O9P[c] <=> Beta D Glucose 1 phosphate C6H11O9P[c]	-0.0119658	0.110388
	PHETA1	Phenylalanine transaminase	2-Oxoglutarate[c] + L-Phenylalanine[c] <=> L-Glutamate[c] + Phenylpyruvate[c]	-0.00135885	0.0100355
	PIabc	Phosphate transport via ABC system	ATP[c] + H2O[c] + Phosphate[e] => ADP[c] + 2 Phosphate[c] + H+[c]	0.00270265	0.0603787
	PIt2r	Phosphate reversible transport via symport	H+[e] + Phosphate[e] <=> Phosphate[c] + H+[c]	0.25142	0.109842
	PItex	Phosphate transport via diffusion (extracellular to periplasm)	Phosphate[e] <=> Phosphate[p]	0.00704269	0.0907745
	PIuabcpp	Phosphate transport via ABC system (uptake, periplasm)	ATP[c] + H2O[c] + Phosphate[p] => ADP[c] + 2 Phosphate[c] + H+[c]	0.00704269	0.0907745
	PLIPA1A120pp	Phospholipase A1 (phosphatidate, n-C12:0) (periplasm)	H2O[p] + 1,2-didodecanoyl-sn-glycerol 3-phosphate[p] => 2-dodecanoyl-sn-glycerol 3-phosphate[p] + Dodecanoate (n-C12:0)[p]	0.00326679	0.0294187
	PLIPA1A140pp	Phospholipase A1 (phosphatidate, n-C14:0) (periplasm)	H2O[p] + 1,2-ditetradecanoyl-sn-glycerol 3-phosphate[p] => 2-tetradecanoyl-sn-glycerol 3-phosphate[p] + Tetradecanoate (n-C14:0)[p]	0.0022417	0.020542
	PLIPA1A141pp	Phospholipase A1 (phosphatidate, n-C14:1) (periplasm)	H2O[p] + 1,2-ditetradec-7-enoyl-sn-glycerol 3-phosphate[p] => 2-tetradec-7-enoyl-sn-glycerol 3-phosphate[p] + Tetradecenoate (n-C14:1)[p]	0.00238365	0.0212728
	PLIPA1A160pp	Phospholipase A1 (phosphatidate, n-C16:0) (periplasm)	H2O[p] + 1,2-dihexadecanoyl-sn-glycerol 3-phosphate[p] => 2-hexadecanoyl-sn-glycerol 3-phosphate[p] + Hexadecanoate (n-C16:0)[p]	0.00288549	0.0275288
	PLIPA1A161pp	Phospholipase A1 (phosphatidate, n-C16:1) (periplasm)	H2O[p] + 1,2-dihexadec-9-enoyl-sn-glycerol 3-phosphate[p] => 2-hexadec-9-enoyl-sn-glycerol 3-phosphate[p] + Hexadecenoate (n-C16:1)[p]	0.00271179	0.0224554
	PLIPA1A180pp	Phospholipase A1 (phosphatidate, n-C18:0) (periplasm)	H2O[p] + 1,2-dioctadecanoyl-sn-glycerol 3-phosphate[p] => 2-octadecanoyl-sn-glycerol 3-phosphate[p] + Octadecanoate (n-C18:0)[p]	0.00336243	0.0298682
	PLIPA1A181pp	Phospholipase A1 (phosphatidate, n-C18:1) (periplasm)	H2O[p] + 1,2-dioctadec-11-enoyl-sn-glycerol 3-phosphate[p] => 2-octadec-11-enoyl-sn-glycerol 3-phosphate[p] + Octadecenoate (n-C18:1)[p]	0.00349192	0.0301428
	PLIPA1E120pp	Phospholipase A1 (phosphatidylethanolamine, n-C12:0) (periplasm)	H2O[p] + Phosphatidylethanolamine (didodecanoyl, n-C12:0)[p] => H+[p] + 2-Acyl-sn-glycero-3-phosphoethanolamine (n-C12:0)[p] + Dodecanoate (n-C12:0)[p]	0.00491265	0.0465009
	PLIPA1E140pp	Phospholipase A1 (phosphatidylethanolamine, n-C14:0) (periplasm)	H2O[p] + Phosphatidylethanolamine (ditetradecanoyl, n-C14:0)[p] => H+[p] + 2-Acyl-sn-glycero-3-phosphoethanolamine (n-C14:0)[p] + Tetradecanoate (n-C14:0)[p]	0.00294281	0.0278694
	PLIPA1E141pp	Phospholipase A1 (phosphatidylethanolamine, n-C14:1) (periplasm)	H2O[p] + Phosphatidylethanolamine (ditetradec-7-enoyl, n-C14:1)[p] => H+[p] + 2-Acyl-sn-glycero-3-phosphoethanolamine (n-C14:1)[p] + Tetradecenoate (n-C14:1)[p]	0.00244931	0.0255387
	PLIPA1E160pp	Phospholipase A1 (phosphatidylethanolamine, n-C16:0) (periplasm)	H2O[p] + Phosphatidylethanolamine (dihexadecanoyl, n-C16:0)[p] => H+[p] + 2-Acyl-sn-glycero-3-phosphoethanolamine (n-C16:0)[p] + Hexadecanoate (n-C16:0)[p]	0.00322112	0.0378537
	PLIPA1E161pp	Phospholipase A1 (phosphatidylethanolamine, n-C16:1) (periplasm)	H2O[p] + Phosphatidylethanolamine (dihexadec-9enoyl, n-C16:1)[p] => H+[p] + 2-Acyl-sn-glycero-3-phosphoethanolamine (n-C16:1)[p] + Hexadecenoate (n-C16:1)[p]	0.00174224	0.0215302
	PLIPA1E180pp	Phospholipase A1 (phosphatidylethanolamine, n-C18:0) (periplasm)	H2O[p] + Phosphatidylethanolamine (dioctadecanoyl, n-C18:0)[p] => H+[p] + 2-Acyl-sn-glycero-3-phosphoethanolamine (n-C18:0)[p] + Octadecanoate (n-C18:0)[p]	0.00298389	0.0364294
	PLIPA1E181pp	Phospholipase A1 (phosphatidylethanolamine, n-C18:1) (periplasm)	H2O[p] + Phosphatidylethanolamine (dioctadec-11-enoyl, n-C18:1)[p] => H+[p] + 2-Acyl-sn-glycero-3-phosphoethanolamine (n-C18:1)[p] + Octadecenoate (n-C18:1)[p]	0.00333883	0.03861
	PLIPA1G120pp	Phospholipase A1 (phosphatidylglycerol, n-C12:0) (periplasm)	H2O[p] + Phosphatidylglycerol (didodecanoyl, n-C12:0)[p] => H+[p] + 2-Acyl-sn-glycero-3-phosphoglycerol (n-C12:0)[p] + Dodecanoate (n-C12:0)[p]	0.00377576	0.0406606
	PLIPA1G140pp	Phospholipase A1 (phosphatidylglycerol, n-C14:0) (periplasm)	H2O[p] + Phosphatidylglycerol (ditetradecanoyl, n-C14:0)[p] => H+[p] + 2-Acyl-sn-glycero-3-phosphoglycerol (n-C14:0)[p] + Tetradecanoate (n-C14:0)[p]	0.00160952	0.0207264
	PLIPA1G141pp	Phospholipase A1 (phosphatidylglycerol, n-C14:1) (periplasm)	H2O[p] + Phosphatidylglycerol (ditetradec-7-enoyl, n-C14:1)[p] => H+[p] + 2-Acyl-sn-glycero-3-phosphoglycerol (n-C14:1)[p] + Tetradecenoate (n-C14:1)[p]	0.00161495	0.0207911
	PLIPA1G160pp	Phospholipase A1 (phosphatidylglycerol, n-C16:0) (periplasm)	H2O[p] + Phosphatidylglycerol (dihexadecanoyl, n-C16:0)[p] => H+[p] + 2-Acyl-sn-glycero-3-phosphoglycerol (n-C16:0)[p] + Hexadecanoate (n-C16:0)[p]	0.00273524	0.0346884
	PLIPA1G161pp	Phospholipase A1 (phosphatidylglycerol, n-C16:1) (periplasm)	H2O[p] + Phosphatidylglycerol (dihexadec-9-enoyl, n-C16:1)[p] => H+[p] + 2-Acyl-sn-glycero-3-phosphoglycerol (n-C16:1)[p] + Hexadecenoate (n-C16:1)[p]	0.0029813	0.0280558
	PLIPA1G180pp	Phospholipase A1 (phosphatidylglycerol, n-C18:0) (periplasm)	H2O[p] + Phosphatidylglycerol (dioctadecanoyl, n-C18:0)[p] => H+[p] + 2-Acyl-sn-glycero-3-phosphoglycerol (n-C18:0)[p] + Octadecanoate (n-C18:0)[p]	0.00435351	0.0437817
	PLIPA1G181pp	Phospholipase A1 (phosphatidylglycerol, n-C18:1) (periplasm)	H2O[p] + Phosphatidylglycerol (dioctadec-11-enoyl, n-C18:1)[p] => H+[p] + 2-Acyl-sn-glycero-3-phosphoglycerol (n-C18:1)[p] + Octadecenoate (n-C18:1)[p]	0.00353826	0.0394173
	PLPS	Pyridoxal-5-phosphate synthase	L-Glutamine[c] + Alpha-D-Ribose 5-phosphate[c] + Glyceraldehyde 3-phosphate[c] => L-Glutamate[c] + Phosphate[c] + 3 H2O[c] + H+[c] + Pyridoxal 5'-phosphate[c]	8.63689e-05	1.09925e-05
	PMDPHT	Pyrimidine phosphatase	H2O[c] + 5-Amino-6-(5'-phosphoribitylamino)uracil[c] => Phosphate[c] + 4-(1-D-Ribitylamino)-5-aminouracil[c]	0.000177756	7.13664e-06
	PMPK	Phosphomethylpyrimidine kinase	ATP[c] + 4-Amino-2-methyl-5-phosphomethylpyrimidine[c] => ADP[c] + 2-Methyl-4-amino-5-hydroxymethylpyrimidine diphosphate[c]	0.00561595	0.0423828
	PNTK	Pantothenate kinase	ATP[c] + (R)-Pantothenate[c] => ADP[c] + H+[c] + D-4'-Phosphopantothenate[c]	0.000229569	9.21684e-06
	PNTOt4	Pantothenate sodium symporter	Sodium[e] + (R)-Pantothenate[e] <=> Sodium[c] + (R)-Pantothenate[c]	-0.0432122	0.24135
	POR	Pyruvate synthase	Coenzyme A[c] + Pyruvate[c] + Ferredoxin (oxidized form 4:2)[c] => H+[c] + CO2[c] + Acetyl-CoA[c] + Ferredoxin (reduced form 4:2)[c]	0.179048	0.6009
	POR3b	Pyruvate synthase	Coenzyme A[c] + 2-Oxobutanoate[c] + Ferredoxin (oxidized form 4:2)[c] <=> H+[c] + CO2[c] + Ferredoxin (reduced form 4:2)[c] + Propanoyl-CoA[c]	-0.179048	0.6009
	POR5	Pyruvate synthase	Coenzyme A[c] + Pyruvate[c] + 2 Flavodoxin semi oxidized[c] => H+[c] + CO2[c] + Acetyl-CoA[c] + 2 Flavodoxin reduced[c]	5.33263e-05	0.000785431
	POR_syn	Pyruvate-ferredoxin oxidoreductase	Coenzyme A[c] + Pyruvate[c] + 2 Oxidized ferredoxin[c] => H+[c] + CO2[c] + Acetyl-CoA[c] + 2 Reduced ferredoxin[c]	0.0059027	0.0386846
	PPA	Inorganic diphosphatase	H2O[c] + Diphosphate[c] => 2 Phosphate[c] + H+[c]	0.877581	0.702852
	PPA_1pp	Inorganic diphosphatase (one proton translocation) (periplasm)	H2O[c] + Diphosphate[c] => 2 Phosphate[c] + H+[p]	0.479139	0.617158
	PPA2	Inorganic triphosphatase	H2O[c] + Inorganic triphosphate[c] => Phosphate[c] + H+[c] + Diphosphate[c]	0.00533772	0.0843058
	PPANA	Inorganic diphosphatase (sodium translocation)	H2O[c] + Diphosphate[c] + Sodium[c] => 2 Phosphate[c] + H+[c] + Sodium[e]	0.0656165	0.287222
	PPAt4pp	Na+/Propionate symporter (periplasm)	Sodium[p] + Propionate (n-C3:0)[p] <=> Sodium[c] + Propionate (n-C3:0)[c]	-8.99979	0.080875
	PPAtex	Propionate transport via diffusion	Propionate (n-C3:0)[e] <=> Propionate (n-C3:0)[p]	-8.99979	0.080875
	PPCDC	Phosphopantothenoylcysteine decarboxylase	H+[c] + N-((R)-4-Phosphopantothenoyl)-L-cysteine[c] => CO2[c] + Pantetheine 4'-phosphate[c]	0.000229569	9.21684e-06
	PPCK	Phosphoenolpyruvate carboxykinase	ATP[c] + Oxaloacetate[c] => ADP[c] + CO2[c] + Phosphoenolpyruvate[c]	0.00252623	0.0694017
	PPCSCT	Propanoyl-CoA: succinate CoA-transferase	Succinate[c] + Propanoyl-CoA[c] => Succinyl-CoA[c] + Propionate (n-C3:0)[c]	8.99979	0.080875
	PPDK	PPDK	ATP[c] + Phosphate[c] + Pyruvate[c] => H+[c] + AMP[c] + Diphosphate[c] + Phosphoenolpyruvate[c]	0.00405398	0.0739114
	PPGPPDP	Guanosine-3',5'-bis(diphosphate) 3'-diphosphatase	H2O[c] + Guanosine 3',5'-bis(diphosphate)[c] => Diphosphate[c] + GDP[c]	0.0024151	0.0401921
	PPKr	Polyphosphate kinase	ATP[c] + Phosphate[c] => ADP[c] + Diphosphate[c]	0.00297292	0.0633193
	PPM	Phosphopentomutase	Alpha-D-Ribose 1-phosphate[c] <=> Alpha-D-Ribose 5-phosphate[c]	0.00523033	0.0590232
	PPNCL	PPNCL	L-Cysteine[c] + CTP[c] + D-4'-Phosphopantothenate[c] => Phosphate[c] + H+[c] + N-((R)-4-Phosphopantothenoyl)-L-cysteine[c] + CDP[c]	0.000227973	2.12338e-05
	PPNCL2	Phosphopantothenate-cysteine ligase	L-Cysteine[c] + CTP[c] + D-4'-Phosphopantothenate[c] => H+[c] + Diphosphate[c] + CMP[c] + N-((R)-4-Phosphopantothenoyl)-L-cysteine[c]	1.59525e-06	1.89635e-05
	PPND	Prephenate dehydrogenase	Nicotinamide adenine dinucleotide[c] + Prephenate[c] => Nicotinamide adenine dinucleotide - reduced[c] + CO2[c] + 3-(4-Hydroxyphenyl)pyruvate[c]	0.00102731	0.00754766
	PPNDH	Prephenate dehydratase	H+[c] + Prephenate[c] => H2O[c] + CO2[c] + Phenylpyruvate[c]	0.00135885	0.0100355
	PRAIi	Phosphoribosylanthranilate isomerase (irreversible)	N-(5-Phospho-D-ribosyl)anthranilate[c] => 1-(2-Carboxyphenylamino)-1-deoxy-D-ribulose 5-phosphate[c]	0.000538704	0.003511
	PRAIS_1	Phosphoribosylaminoimidazole synthetase	ATP[c] + 2-(Formamido)-N1-(5-phospho-D-ribosyl)acetamidine[c] => ADP[c] + Phosphate[c] + H+[c] + 5-amino-1-(5-phospho-D-ribosyl)imidazole[c]	0.105265	0.00424624
	PRAMPC	Phosphoribosyl-AMP cyclohydrolase	H2O[c] + 1-(5-Phosphoribosyl)-AMP[c] => 1-(5-Phosphoribosyl)-5-[(5-phosphoribosylamino)methylideneamino]imidazole-4-carboxamide[c]	0.000627079	0.00491396
	PRASCSi	Phosphoribosylaminoimidazolesuccinocarboxamide synthase	ATP[c] + L-Aspartate[c] + 5-amino-1-(5-phospho-D-ribosyl)imidazole-4-carboxylate[c] => ADP[c] + Phosphate[c] + H+[c] + (S)-2-[5-Amino-1-(5-phospho-D-ribosyl)imidazole-4-carboxamido]succinate[c]	0.105177	0.00424267
	PRATPP	Phosphoribosyl-ATP pyrophosphatase	H2O[c] + 1-(5-Phosphoribosyl)-ATP[c] => H+[c] + Diphosphate[c] + 1-(5-Phosphoribosyl)-AMP[c]	0.000627079	0.00491396
	PRFGS	Phosphoribosylformylglycinamidine synthase	ATP[c] + H2O[c] + L-Glutamine[c] + N2-Formyl-N1-(5-phospho-D-ribosyl)glycinamide[c] => ADP[c] + L-Glutamate[c] + Phosphate[c] + H+[c] + 2-(Formamido)-N1-(5-phospho-D-ribosyl)acetamidine[c]	0.105265	0.00424624
	PRMICI	1-(5-phosphoribosyl)-5-[(5-phosphoribosylamino)methylideneamino)imidazole-4-carboxamide isomerase	1-(5-Phosphoribosyl)-5-[(5-phosphoribosylamino)methylideneamino]imidazole-4-carboxamide[c] <=> 5-[(5-phospho-1-deoxyribulos-1-ylamino)methylideneamino]-1-(5-phosphoribosyl)imidazole-4-carboxamide[c]	0.000627079	0.00491396
	PROt2r	L proline reversible transport via proton symport	H+[e] + L-Proline[e] <=> H+[c] + L-Proline[c]	-19.0955	5.07127
	PROt4pp	Na+/Proline-L symporter (periplasm)	Sodium[p] + L-Proline[p] => Sodium[c] + L-Proline[c]	19.0979	5.0713
	PROtex	L-proline transport via diffusion (extracellular to periplasm)	L-Proline[e] <=> L-Proline[p]	19.0979	5.0713
	PRPPS	Phosphoribosylpyrophosphate synthetase	ATP[c] + Alpha-D-Ribose 5-phosphate[c] <=> H+[c] + AMP[c] + 5-Phospho-alpha-D-ribose 1-diphosphate[c]	0.18965	0.0676399
	PSCVT	3-phosphoshikimate 1-carboxyvinyltransferase	Phosphoenolpyruvate[c] + Shikimate 5-phosphate[c] <=> Phosphate[c] + 5-O-(1-Carboxyvinyl)-3-phosphoshikimate[c]	0.00297776	0.0188841
	PSERT	Phosphoserine transaminase	L-Glutamate[c] + 3-Phosphohydroxypyruvate[c] => 2-Oxoglutarate[c] + O-Phospho-L-serine[c]	0.0101507	0.114539
	PSP_L	Phosphoserine phosphatase (L-serine)	H2O[c] + O-Phospho-L-serine[c] => Phosphate[c] + L-Serine[c]	0.0101507	0.114539
	PTAr	Phosphotransacetylase	Phosphate[c] + Acetyl-CoA[c] <=> Coenzyme A[c] + Acetyl phosphate[c]	7.70829	0.620054
	PUNP7	Purine-nucleoside phosphorylase (Xanthosine)	Phosphate[c] + Xanthosine[c] <=> Xanthine[c] + Alpha-D-Ribose 1-phosphate[c]	0.00523033	0.0590232
	PUTA3	PUTA3	H2O[c] + Nicotinamide adenine dinucleotide[c] + L-Glutamate 5-semialdehyde[c] => L-Glutamate[c] + 2 H+[c] + Nicotinamide adenine dinucleotide - reduced[c]	0.00749374	0.0952423
	PYAM5PO	Pyridoxamine 5'-phosphate oxidase	H2O[c] + O2[c] + Pyridoxamine 5'-phosphate[c] => Hydrogen peroxide[c] + Ammonium[c] + Pyridoxal 5'-phosphate[c]	2.45885e-07	3.34136e-06
	PYK	Pyruvate kinase	ADP[c] + H+[c] + Phosphoenolpyruvate[c] => ATP[c] + Pyruvate[c]	3.12183	1.20909
	PYK2	Pyruvate kinase(2)	H+[c] + UDP[c] + Phosphoenolpyruvate[c] => Pyruvate[c] + UTP[c]	0.0072154	0.0658291
	PYK3	Pyruvate kinase(3)	H+[c] + GDP[c] + Phosphoenolpyruvate[c] => Pyruvate[c] + GTP[c]	0.0430681	0.473404
	PYK4	Pyruvate kinase(4)	H+[c] + Phosphoenolpyruvate[c] + CDP[c] => Pyruvate[c] + CTP[c]	0.0285468	0.132248
	PYK5	Pyruvate kinase(5)	H+[c] + IDP[c] + Phosphoenolpyruvate[c] => Pyruvate[c] + ITP[c]	0.051621	0.595407
	QULNS	Quinolinate synthase	Dihydroxyacetone phosphate[c] + Iminoaspartate[c] => Phosphate[c] + 2 H2O[c] + Quinolinate[c]	0.000907914	3.64514e-05
	R5PP	Ribose 5-phosphate phosphatase	H2O[c] + Alpha-D-Ribose 5-phosphate[c] => Phosphate[c] + D-Ribose[c]	0.0051236	0.0829697
	RBFSa	Riboflavin synthase	3,4-dihydroxy-2-butanone 4-phosphate[c] + 4-(1-D-Ribitylamino)-5-aminouracil[c] => Phosphate[c] + 2 H2O[c] + 6,7-Dimethyl-8-(1-D-ribityl)lumazine[c]	0.000355512	1.42733e-05
	RBFSb	Riboflavin synthase	2 6,7-Dimethyl-8-(1-D-ribityl)lumazine[c] => Riboflavin[c] + 4-(1-D-Ribitylamino)-5-aminouracil[c]	0.000177756	7.13664e-06
	RBK	Ribokinase	ATP[c] + D-Ribose[c] => ADP[c] + H+[c] + Alpha-D-Ribose 5-phosphate[c]	0.00754629	0.0891114
	RNDR1	Ribonucleoside-diphosphate reductase (ADP)	ADP[c] + Reduced thioredoxin[c] => H2O[c] + DADP[c] + Oxidized thioredoxin[c]	0.00544062	0.000743105
	RNDR2	Ribonucleoside-diphosphate reductase (GDP)	GDP[c] + Reduced thioredoxin[c] => H2O[c] + DGDP[c] + Oxidized thioredoxin[c]	0.00577016	0.000849699
	RNDR3	Ribonucleoside-diphosphate reductase (CDP)	Reduced thioredoxin[c] + CDP[c] => H2O[c] + Oxidized thioredoxin[c] + DCDP[c]	0.000156001	0.00131022
	RNDR4	Ribonucleoside-diphosphate reductase (UDP)	UDP[c] + Reduced thioredoxin[c] => H2O[c] + Oxidized thioredoxin[c] + DUDP[c]	0.0108655	0.00192877
	RNTR1	Ribonucleoside triphosphate reductase ATP	ATP[c] + Reduced thioredoxin[c] => H2O[c] + DATP[c] + Oxidized thioredoxin[c]	0.000156519	0.000717263
	RNTR2	Ribonucleoside triphosphate reductase GTP	GTP[c] + Reduced thioredoxin[c] => H2O[c] + DGTP[c] + Oxidized thioredoxin[c]	0.000115062	0.000804384
	RNTR3	Ribonucleoside triphosphate reductase CTP	CTP[c] + Reduced thioredoxin[c] => H2O[c] + Oxidized thioredoxin[c] + DCTP[c]	3.35591e-05	0.000633564
	RNTR3c2	Ribonucleoside-triphosphate reductase (CTP) (flavodoxin)	2 H+[c] + CTP[c] + 2 Flavodoxin reduced[c] => H2O[c] + 2 Flavodoxin semi oxidized[c] + DCTP[c]	5.33263e-05	0.000785431
	RNTR4	Ribonucleoside triphosphate reductase UTP	Reduced thioredoxin[c] + UTP[c] => H2O[c] + Oxidized thioredoxin[c] + DUTP[c]	8.58521e-05	0.000982102
	RPE	Ribulose 5-phosphate 3-epimerase	D-Ribulose 5-phosphate[c] <=> D-Xylulose 5-phosphate[c]	-0.122619	0.0108878
	RPI	Ribose-5-phosphate isomerase	Alpha-D-Ribose 5-phosphate[c] <=> D-Ribulose 5-phosphate[c]	-0.122264	0.0108796
	SADT	Sulfate adenylyltransferase	ATP[c] + H+[c] + Sulfate[c] => Diphosphate[c] + Adenosine 5'-phosphosulfate[c]	0.00580291	0.0210537
	SADT2	Sulfate adenyltransferase	ATP[c] + H2O[c] + GTP[c] + Sulfate[c] => Phosphate[c] + Diphosphate[c] + GDP[c] + Adenosine 5'-phosphosulfate[c]	0.00016137	0.0040343
	SDPDS	Succinyl-diaminopimelate desuccinylase	H2O[c] + N-Succinyl-LL-2,6-diaminoheptanedioate[c] => Succinate[c] + LL-2,6-Diaminoheptanedioate[c]	0.0461823	0.127001
	SDPTA	Succinyldiaminopimelate transaminase	2-Oxoglutarate[c] + N-Succinyl-LL-2,6-diaminoheptanedioate[c] <=> L-Glutamate[c] + N-Succinyl-2-L-amino-6-oxoheptanedioate[c]	-0.0461823	0.127001
	SER_AL	SER AL	L-Serine[c] => H+[c] + Pyruvate[c] + Ammonia[c]	3.24872	1.39204
	SERAT	Serine O-acetyltransferase	Acetyl-CoA[c] + L-Serine[c] <=> Coenzyme A[c] + O-Acetyl-L-serine[c]	0.00780619	0.0907128
	SERD_L	L-serine deaminase	L-Serine[c] => Ammonium[c] + Pyruvate[c]	0.076035	0.627433
	SHCHCS	SHCHCS	Isochorismate[c] + Succinic semialdehyde[c] => Pyruvate[c] + 2-Succinyl-6-hydroxy-2,4-cyclohexadiene-1-carboxylate[c]	8.70717e-06	1.66012e-05
	SHK3Dr	Shikimate dehydrogenase	H+[c] + Nicotinamide adenine dinucleotide phosphate - reduced[c] + 3-Dehydroshikimate[c] <=> Nicotinamide adenine dinucleotide phosphate[c] + Shikimate[c]	0.00297776	0.0188841
	SHKK	Shikimate kinase	ATP[c] + Shikimate[c] => ADP[c] + H+[c] + Shikimate 5-phosphate[c]	0.00297776	0.0188841
	SHSL1	O-succinylhomoserine lyase (L-cysteine)	L-Cysteine[c] + O-Succinyl-L-homoserine[c] => H+[c] + Succinate[c] + L-Cystathionine[c]	0.000471161	0.0054559
	SHSL2r	SHSL2r	Hydrogen sulfide[c] + O-Succinyl-L-homoserine[c] => H+[c] + Succinate[c] + L-Homocysteine[c]	0.00115091	0.00828906
	SO4t2	SO4t2	H+[e] + Sulfate[e] => H+[c] + Sulfate[c]	0.00412657	0.0166749
	SO4t2pp	Sulfate transport in via proton symport (periplasm to cytoplasm)	H+[p] + Sulfate[p] => H+[c] + Sulfate[c]	0.00170531	0.0113661
	SO4t4_2	SO4t4 2	2 Sodium[e] + Sulfate[e] => 2 Sodium[c] + Sulfate[c]	0.00186134	0.00889401
	SO4tex	Sulfate transport via diffusion (extracellular to periplasm)	Sulfate[e] <=> Sulfate[p]	0.00170531	0.0113661
	SPP	Sucrose-phosphate phosphatase	H2O[c] + Sucrose 6-phosphate[c] => Phosphate[c] + Sucrose[c]	0.00227382	0.036822
	SPS	Sucrose phosphate synthase	UDPglucose[c] + D-Fructose 6-phosphate[c] => H+[c] + UDP[c] + Sucrose 6-phosphate[c]	0.0208185	0.142195
	SSCOARy	Succinyl-coA reductase (NADPH)	H+[c] + Nicotinamide adenine dinucleotide phosphate - reduced[c] + Succinyl-CoA[c] <=> Coenzyme A[c] + Nicotinamide adenine dinucleotide phosphate[c] + Succinic semialdehyde[c]	-0.0485267	0.323612
	SUCBZL	O-succinylbenzoate-CoA ligase	ATP[c] + Coenzyme A[c] + O-Succinylbenzoate[c] => AMP[c] + Diphosphate[c] + O-Succinylbenzoyl-CoA[c]	3.98557e-05	1.60015e-06
	SUCBZS	O-succinylbenzoate-CoA synthase	2-Succinyl-6-hydroxy-2,4-cyclohexadiene-1-carboxylate[c] => H2O[c] + O-Succinylbenzoate[c]	3.98557e-05	1.60015e-06
	SUCOAS	Succinyl-CoA synthetase (ADP-forming)	ATP[c] + Coenzyme A[c] + Succinate[c] <=> ADP[c] + Phosphate[c] + Succinyl-CoA[c]	-8.16758	2.31624
	SUCR	Sucrose hydrolyzing enzyme	H2O[c] + Sucrose[c] => D-Glucose[c] + D-Fructose[c]	0.00227382	0.036822
	SULR_1	Sulfite reductase NADPH2	3 H2O[c] + 3 Nicotinamide adenine dinucleotide phosphate[c] + Hydrogen sulfide[c] => 4 H+[c] + 3 Nicotinamide adenine dinucleotide phosphate - reduced[c] + Sulfite[c]	-0.00399672	0.0175247
	TALA	Transaldolase	Glyceraldehyde 3-phosphate[c] + Sedoheptulose 7-phosphate[c] <=> D-Fructose 6-phosphate[c] + D-Erythrose 4-phosphate[c]	-0.0762212	0.274892
	TGBPA	Tagatose-bisphosphate aldolase	D-Tagatose 1,6-biphosphate[c] <=> Dihydroxyacetone phosphate[c] + Glyceraldehyde 3-phosphate[c]	0.468739	0.98266
	THDPS	Tetrahydrodipicolinate succinylase	H2O[c] + Succinyl-CoA[c] + 2,3,4,5-Tetrahydrodipicolinate[c] => Coenzyme A[c] + N-Succinyl-2-L-amino-6-oxoheptanedioate[c]	0.0461823	0.127001
	THFAT	Tetrahydrofolate aminomethyltransferase	H2O[c] + 5,10-Methenyltetrahydrofolate[c] => H+[c] + 5-Formyltetrahydrofolate[c]	0.0116214	0.124789
	THMDP	THMDP	2 H2O[c] + Thiamine diphosphate[c] => 2 Phosphate[c] + H+[c] + Thiamin[c]	0.00552707	0.0423831
	THPAT	L-2,3,4,5-tetrahydrodipicolinate N2-acetyltransferase	H2O[c] + Acetyl-CoA[c] + 2,3,4,5-Tetrahydrodipicolinate[c] => Coenzyme A[c] + N-Acetyl-L-2-amino-6-oxopimelate[c]	0.0194588	0.0957341
	THRD	L-threonine dehydrogenase	Nicotinamide adenine dinucleotide[c] + L-Threonine[c] => H+[c] + Nicotinamide adenine dinucleotide - reduced[c] + L-2-Amino-3-oxobutanoate[c]	0.0226068	0.244737
	THRD_L	L-threonine deaminase	L-Threonine[c] => Ammonium[c] + 2-Oxobutanoate[c]	8.12244	2.32982
	THRt2r	L threonine reversible transport via proton symport	H+[e] + L-Threonine[e] <=> H+[c] + L-Threonine[c]	8.24616	2.35058
	THZPSN	Thiazole phosphate synthesis	ATP[c] + L-Cysteine[c] + 1-deoxy-D-xylulose 5-phosphate[c] + L-Tyrosine[c] => H2O[c] + H+[c] + AMP[c] + Diphosphate[c] + CO2[c] + L-Alanine[c] + 4-Methyl-5-(2-phosphoethyl)-thiazole[c] + 4-Hydroxy-benzyl alcohol[c]	8.73116e-05	1.20047e-05
	THZPSN3	Thiazole phosphate synthesis	ATP[c] + H+[c] + Nicotinamide adenine dinucleotide phosphate - reduced[c] + 1-deoxy-D-xylulose 5-phosphate[c] + IscS with bound sulfur[c] + Dehydroglycine[c] => 2 H2O[c] + Nicotinamide adenine dinucleotide phosphate[c] + AMP[c] + Diphosphate[c] + CO2[c] + 4-Methyl-5-(2-phosphoethyl)-thiazole[c] + IscS sulfur acceptor protein[c]	1.56641e-06	1.1925e-05
	TKT1	Transketolase	Alpha-D-Ribose 5-phosphate[c] + D-Xylulose 5-phosphate[c] <=> Glyceraldehyde 3-phosphate[c] + Sedoheptulose 7-phosphate[c]	-0.0598194	0.00602604
	TKT2	Transketolase	D-Erythrose 4-phosphate[c] + D-Xylulose 5-phosphate[c] <=> D-Fructose 6-phosphate[c] + Glyceraldehyde 3-phosphate[c]	-0.0627997	0.0141869
	TMDK1	Thymidine kinase (ATP:thymidine)	ATP[c] + Thymidine[c] => ADP[c] + H+[c] + DTMP[c]	0.00597898	0.0894767
	TMDS	Thymidylate synthase	DUMP[c] + 5,10-Methylenetetrahydrofolate[c] => 7,8-Dihydrofolate[c] + DTMP[c]	0.00555598	0.000223064
	TMN	Thiaminase	H2O[c] + Thiamin[c] => H+[c] + 4-Amino-5-hydroxymethyl-2-methylpyrimidine[c] + 4-Methyl-5-(2-hydroxyethyl)-thiazole[c]	0.00552707	0.0423831
	TMPK	Thiamine-phosphate kinase	ATP[c] + Thiamin monophosphate[c] => ADP[c] + Thiamine diphosphate[c]	0.00561595	0.0423828
	TMPPP	Thiamine-phosphate diphosphorylase	H+[c] + 2-Methyl-4-amino-5-hydroxymethylpyrimidine diphosphate[c] + 4-Methyl-5-(2-phosphoethyl)-thiazole[c] => Diphosphate[c] + Thiamin monophosphate[c]	0.00561595	0.0423828
	TPI	Triose-phosphate isomerase	Dihydroxyacetone phosphate[c] <=> Glyceraldehyde 3-phosphate[c]	3.50187	0.552242
	TRDR	Thioredoxin reductase (NADPH)	H+[c] + Nicotinamide adenine dinucleotide phosphate - reduced[c] + Oxidized thioredoxin[c] => Nicotinamide adenine dinucleotide phosphate[c] + Reduced thioredoxin[c]	0.0286002	0.0214609
	TRE6PP	Trehalose-phosphatase	H2O[c] + Alpha,alpha'-Trehalose 6-phosphate[c] => Phosphate[c] + Trehalose[c]	0.013026	0.113073
	TRE6PS	Alpha,alpha-trehalose-phosphate synthase (UDP-forming)	UDPglucose[c] + D-Glucose 6-phosphate[c] => H+[c] + UDP[c] + Alpha,alpha'-Trehalose 6-phosphate[c]	0.013026	0.113073
	TRPAS2	Tryptophanase (L-tryptophan)	H2O[c] + L-Tryptophan[c] <=> Ammonium[c] + Pyruvate[c] + Indole[c]	0.114142	0.77473
	TRPS1	Tryptophan synthase (indoleglycerol phosphate)	L-Serine[c] + C'-(3-Indolyl)-glycerol 3-phosphate[c] => H2O[c] + Glyceraldehyde 3-phosphate[c] + L-Tryptophan[c]	0.000221728	0.00227768
	TRPS2	Tryptophan synthase (indole)	L-Serine[c] + Indole[c] => H2O[c] + L-Tryptophan[c]	0.114459	0.774723
	TRPS3	Tryptophan synthase (indoleglycerol phosphate)	C'-(3-Indolyl)-glycerol 3-phosphate[c] => Glyceraldehyde 3-phosphate[c] + Indole[c]	0.000316976	0.00269812
	TYRL	Tyrosine lyase	Nicotinamide adenine dinucleotide phosphate - reduced[c] + S-Adenosyl-L-methionine[c] + L-Tyrosine[c] => H+[c] + Nicotinamide adenine dinucleotide phosphate[c] + 5'-Deoxyadenosine[c] + L-Methionine[c] + P-Cresol[c] + Dehydroglycine[c]	1.56641e-06	1.1925e-05
	TYRTA	Tyrosine transaminase	2-Oxoglutarate[c] + L-Tyrosine[c] <=> L-Glutamate[c] + 3-(4-Hydroxyphenyl)pyruvate[c]	-0.00102731	0.00754766
	UAAGDS	UDP-N-acetylmuramoyl-L-alanyl-D-glutamyl-meso-2,6-diaminopimelate synthetase	ATP[c] + Meso-2,6-Diaminoheptanedioate[c] + UDP-N-acetylmuramoyl-L-alanyl-D-glutamate[c] => ADP[c] + Phosphate[c] + H+[c] + UDP-N-acetylmuramoyl-L-alanyl-D-gamma-glutamyl-meso-2,6-diaminopimelate[c]	0.0398557	0.00160015
	UAGCVT	UDP-N-acetylglucosamine 1-carboxyvinyltransferase	Phosphoenolpyruvate[c] + UDP-N-acetyl-D-glucosamine[c] => Phosphate[c] + UDP-N-acetyl-3-O-(1-carboxyvinyl)-D-glucosamine[c]	0.0398557	0.00160015
	UAGDP	UDP-N-acetylglucosamine diphosphorylase	H+[c] + N-Acetyl-D-glucosamine 1-phosphate[c] + UTP[c] => Diphosphate[c] + UDP-N-acetyl-D-glucosamine[c]	0.0797114	0.00320029
	UAGPT3	UDP-N-acetylglucosamine-N-acetylmuramyl-(pentapeptide)pyrophosphoryl-undecaprenol N-acetylglucosamine transferase	UDP-N-acetyl-D-glucosamine[c] + Undecaprenyl-diphospho-N-acetylmuramoyl-L-alanyl-D-glutamyl-meso-2,6-diaminopimeloyl-D-alanyl-D-alanine[c] => H+[c] + UDP[c] + Undecaprenyl-diphospho-N-acetylmuramoyl-(N-acetylglucosamine)-L-ala-D-glu-meso-2,6-diaminopimeloyl-D-ala-D-ala[c]	0.0398557	0.00160015
	UAMAGS	UDP-N-acetylmuramoyl-L-alanyl-D-glutamate synthetase	ATP[c] + D-Glutamate[c] + UDP-N-acetylmuramoyl-L-alanine[c] => ADP[c] + Phosphate[c] + H+[c] + UDP-N-acetylmuramoyl-L-alanyl-D-glutamate[c]	0.0398557	0.00160015
	UAMAS	UDP-N-acetylmuramoyl-L-alanine synthetase	ATP[c] + L-Alanine[c] + UDP-N-acetylmuramate[c] => ADP[c] + Phosphate[c] + H+[c] + UDP-N-acetylmuramoyl-L-alanine[c]	0.0398557	0.00160015
	UAPGR	UDP-N-acetylenolpyruvoylglucosamine reductase	H+[c] + Nicotinamide adenine dinucleotide phosphate - reduced[c] + UDP-N-acetyl-3-O-(1-carboxyvinyl)-D-glucosamine[c] => Nicotinamide adenine dinucleotide phosphate[c] + UDP-N-acetylmuramate[c]	0.0398557	0.00160015
	UDCPDP	Undecaprenyl-diphosphatase	H2O[c] + Undecaprenyl diphosphate[c] => Phosphate[c] + H+[c] + Undecaprenyl phosphate[c]	0.0398557	0.00160015
	UDCPDPS	Undecaprenyl diphosphate synthase	Farnesyl diphosphate[c] + 8 Isopentenyl diphosphate[c] => 8 Diphosphate[c] + Undecaprenyl diphosphate[c]	0.0380732	0.0083535
	UDPDPS	Undecaprenyl-diphosphate synthase	Isopentenyl diphosphate[c] + All trans Decaprenyl diphosphate[c] => Diphosphate[c] + Undecaprenyl diphosphate[c]	0.00178247	0.00827861
	UDPG4E	UDPglucose 4-epimerase	UDPglucose[c] <=> UDPgalactose[c]	-0.0330307	0.178799
	UGMDDS	UDP-N-acetylmuramoyl-L-alanyl-D-glutamyl-meso-2,6-diaminopimeloyl-D-alanyl-D-alanine synthetase	ATP[c] + D-Alanyl-D-alanine[c] + UDP-N-acetylmuramoyl-L-alanyl-D-gamma-glutamyl-meso-2,6-diaminopimelate[c] => ADP[c] + Phosphate[c] + H+[c] + UDP-N-acetylmuramoyl-L-alanyl-D-glutamyl-meso-2,6-diaminopimeloyl-D-alanyl-D-alanine[c]	0.0398557	0.00160015
	UMPK	UMP kinase	ATP[c] + UMP[c] <=> ADP[c] + UDP[c]	0.0901569	0.0777735
	URIDK2r	Uridylate kinase (dUMP)	ATP[c] + DUMP[c] <=> ADP[c] + DUDP[c]	-0.00777595	0.0456036
	URIK1	Uridine kinase ATPUridine	ATP[c] + Uridine[c] => ADP[c] + H+[c] + UMP[c]	0.00704189	0.0971836
	VALt2rpp	L-valine reversible transport via proton symport (periplasm)	H+[p] + L-Valine[p] <=> H+[c] + L-Valine[c]	0.000132068	0.00466789
	VALTA	Valine transaminase	2-Oxoglutarate[c] + L-Valine[c] <=> L-Glutamate[c] + 3-Methyl-2-oxobutanoate[c]	-0.168522	0.0082814
	VALtex	L-valine transport via diffusion (extracellular to periplasm)	L-Valine[e] <=> L-Valine[p]	0.000132068	0.00466789
	XPPT	Xanthine phosphoribosyltransferase	5-Phospho-alpha-D-ribose 1-diphosphate[c] + Xanthine[c] => Diphosphate[c] + Xanthosine 5'-phosphate[c]	0.00523033	0.0590232
	ZN2abcpp	Zinc (Zn+2) ABC transporter, efflux (periplasm)	ATP[c] + H2O[c] + Zinc[c] => ADP[c] + Phosphate[c] + H+[c] + Zinc[p]	0.00216212	0.0540152
	ZN2t3pp	Zinc (Zn+2) transport out via proton antiport (periplasm)	H+[p] + Zinc[c] => H+[c] + Zinc[p]	0.166592	2.22039
	Zn2tex	Zinc (Zn+2) transport via diffusion (extracellular to periplasm)	Zinc[e] <=> Zinc[p]	0.000135908	5.4565e-06
	ZN2tpp	Zinc transport in via permease (no H+)	Zinc[p] => Zinc[c]	0.16889	2.22088
	EX_h2o_e	EX_h2o_e	H2O[e] <=>	-7.59875	0.670897
	EX_h_e	EX_h_e	H+[e] <=>	9.46808	2.7745
	EX_leu__L_e	EX_leu__L_e	L-Leucine[e] =>	-0.00387016	0.0257838
	EX_ala__L_e	EX_ala__L_e	L-Alanine[e] =>	-0.00249835	0.0449054
	EX_cl_e	EX_cl_e	Chloride[e] <=>	-0.00207449	8.32876e-05
	EX_ac_e	EX_ac_e	Acetate[e] =>	11.3254	0.110056
	EX_pi_e	EX_pi_e	Phosphate[e] <=>	-0.261165	0.0104854
	EX_nh4_e	EX_nh4_e	Ammonium[e] <=>	11.0229	0.788559
	EX_asn__L_e	EX_asn__L_e	L-Asparagine[e] =>	-0.096074	0.00385723
	EX_cys__L_e	EX_cys__L_e	L-Cysteine[e] =>	-0.0366558	0.0117552
	EX_gly_e	EX_gly_e	Glycine[e] =>	-0.0116566	0.222036
	EX_thr__L_e	EX_thr__L_e	L-Threonine[e] =>	-8.24616	2.35058
	EX_arg__L_e	EX_arg__L_e	L-Arginine[e] =>	-0.116591	0.013061
	EX_fe3_e	EX_fe3_e	Fe3+[e] <=>	-0.00311193	0.00012494
	EX_k_e	EX_k_e	Potassium[e] <=>	-0.0777957	0.00312338
	EX_pro__L_e	EX_pro__L_e	L-Proline[e] =>	-0.00239135	0.00976921
	EX_ca2_e	EX_ca2_e	Calcium[e] <=>	-0.00207449	8.32876e-05
	EX_mg2_e	EX_mg2_e	Magnesium[e] <=>	-0.00345748	0.000138813
	EX_mn2_e	EX_mn2_e	Mn2+[e] <=>	-0.000275403	1.1057e-05
	EX_cobalt2_e	EX_cobalt2_e	Co2+[e] <=>	-3.98557e-05	1.60015e-06
	EX_zn2_e	EX_zn2_e	Zinc[e] <=>	-0.000135908	5.4565e-06
	EX_for_e	EX_for_e	Formate[e] =>	1.20217	0.0241517
	EX_co2_e	EX_co2_e	CO2[e] =>	6.07157	2.4275
	EX_cu2_e	EX_cu2_e	Cu2+[e] <=>	-0.000282577	1.1345e-05
	EX_glu__L_e	EX_glu__L_e	L-Glutamate[e] =>	-0.0646562	0.405709
	EX_lac__D_e	EX_lac__D_e	D-Lactate[e] =>	0.140697	0.000189505
	EX_fe2_e	EX_fe2_e	Fe2+[e] <=>	-0.00267631	0.00010745
	EX_fuc__L_e	EX_fuc__L_e	L-Fucose[e] =>	-0.0188855	0.180465
	EX_gal_e	EX_gal_e	D-Galactose[e] =>	-0.0330307	0.178799
	EX_glyclt_e	EX_glyclt_e	Glycolate[e] =>	3.8317e-05	7.02631e-05
	EX_ile__L_e	EX_ile__L_e	L-Isoleucine[e] =>	-0.00013601	0.0039243
	EX_pnto__R_e	EX_pnto__R_e	(R)-Pantothenate[e] <=>	0.0432122	0.24135
	EX_ppa_e	EX_ppa_e	Propionate (n-C3:0)[e] =>	8.99979	0.080875
	EX_so4_e	EX_so4_e	Sulfate[e] <=>	-0.00769322	0.0213946
	EX_val__L_e	EX_val__L_e	L-Valine[e] =>	-0.000132068	0.00466789
	sink_4crsol_c	sink_4crsol_c	P-Cresol[c] =>	1.56641e-06	1.1925e-05
	sink_4hba_c	sink_4hba_c	4-Hydroxy-benzyl alcohol[c] =>	8.73116e-05	1.20047e-05
	sink_5drib_c	sink_5drib_c	5'-deoxyribose[c] =>	1.56641e-06	1.1925e-05
	Growth	Biomass reaction	0.00021596 10-Formyltetrahydrofolate[c] + 26 ATP[c] + 0.25485 L-Glutamate[c] + 26 H2O[c] + 0.0017732 Nicotinamide adenine dinucleotide[c] + 0.00055781 Coenzyme A[c] + 0.00043288 Nicotinamide adenine dinucleotide phosphate[c] + 0.1 AMP[c] + 0.00021596 S-Adenosyl-L-methionine[c] + 0.4363 L-Leucine[c] + 0.23344 L-Aspartate[c] + 0.00021596 Flavin adenine dinucleotide oxidized[c] + 0.49747 L-Alanine[c…	0.411554	0.0165233
	GLUDy	Glutamate dehydrogenase (NADP)	Ammonium[c] + H+[c] + Nicotinamide adenine dinucleotide phosphate - reduced[c] + 2-Oxoglutarate[c] => L-Glutamate[c] + H2O[c] + Nicotinamide adenine dinucleotide phosphate[c]	0.851822	0.383478
	RBFK	Riboflavin kinase	ATP[c] + Riboflavin[c] => ADP[c] + 2 H+[c] + FMN[c]	8.8878e-05	3.56832e-06
	APSR	APSR	Adenosine 5'-phosphosulfate[c] + Reduced thioredoxin[c] => H+[c] + AMP[c] + Sulfite[c] + Oxidized thioredoxin[c]	0.00530302	0.0199479
	AKP1	Alkaline phosphatase Dihydroneopterin	3 H2O[c] + 2-Amino-4-hydroxy-6-(erythro-1,2,3-trihydroxypropyl)dihydropteridine triphosphate[c] => 3 Phosphate[c] + H+[c] + Dihydroneopterin[c]	8.53653e-06	4.82699e-05
	FMNAT	FMN adenylyltransferase	ATP[c] + 2 H+[c] + FMN[c] => Diphosphate[c] + Flavin adenine dinucleotide oxidized[c]	8.8878e-05	3.56832e-06
	PANTS	Pantothenate synthase	ATP[c] + Beta-Alanine[c] + (R)-Pantoate[c] => 2 H+[c] + AMP[c] + Diphosphate[c] + (R)-Pantothenate[c]	0.0434417	0.241349
	PTPATi	Pantetheine-phosphate adenylyltransferase	ATP[c] + 2 H+[c] + Pantetheine 4'-phosphate[c] => Diphosphate[c] + Dephospho-CoA[c]	0.000229569	9.21684e-06
	PAPSR	Phosphoadenylyl-sulfate reductase (thioredoxin)	3'-Phosphoadenylyl sulfate[c] + Reduced thioredoxin[c] => H+[c] + Adenosine 3',5'-bisphosphate[c] + Sulfite[c] + Oxidized thioredoxin[c]	0.000661257	0.00817063
	NTD9	5-nucleotidase (GMP)	H2O[c] + GMP[c] => Phosphate[c] + H+[c] + Guanosine[c]	0.00242269	0.0328893
	GUAPRT	Guanine phosphoribosyltransferase	H+[c] + 5-Phospho-alpha-D-ribose 1-diphosphate[c] + Guanine[c] => Diphosphate[c] + GMP[c]	0.00242269	0.0328893
	PRAGSr	Phosphoribosylglycinamide synthase	ATP[c] + Glycine[c] + 5-Phospho-beta-D-ribosylamine[c] <=> ADP[c] + Phosphate[c] + 2 H+[c] + N1-(5-Phospho-D-ribosyl)glycinamide[c]	0.105265	0.00424624
	NADDP	NAD diphosphatase	H2O[c] + Nicotinamide adenine dinucleotide[c] => 3 H+[c] + AMP[c] + NMN[c]	0.00310805	0.0457247
	DNTPPA	5-nucleotidase (GMP)	H2O[c] + 2-Amino-4-hydroxy-6-(erythro-1,2,3-trihydroxypropyl)dihydropteridine triphosphate[c] => Diphosphate[c] + Dihydroneopterin monophosphate[c]	4.50903e-06	3.56007e-05
	NMNAT	Nicotinamide-nucleotide adenylyltransferase	ATP[c] + 2 H+[c] + NMN[c] => Nicotinamide adenine dinucleotide[c] + Diphosphate[c]	0.00310805	0.0457247
	HSTPTr	Histidinol phosphate transaminase	L-Glutamate[c] + 3-(Imidazol-4-yl)-2-oxopropyl phosphate[c] => 2-Oxoglutarate[c] + L-Histidinol phosphate[c]	0.000627079	0.00491396
	GTPCI	GTP cyclohydrolase I	H2O[c] + GTP[c] => 2 H+[c] + Formate[c] + 2-Amino-4-hydroxy-6-(erythro-1,2,3-trihydroxypropyl)dihydropteridine triphosphate[c]	1.30456e-05	5.9333e-05
	SULR_syn	Ferredoxin-sulfite reductase	7 H+[c] + Sulfite[c] + 6 Reduced ferredoxin[c] => 3 H2O[c] + Hydrogen sulfide[c] + 6 Oxidized ferredoxin[c]	0.00196757	0.0128949
	FRD4rpp	Fumarate reductase / succinate dehydrogenase (irreversible) (periplasmic, membrane potential dissipating)	Fumarate[c] + Ubiquinol[c] => Succinate[c] + Ubiquinone[c]	0.445294	1.84147
	EX_acgal_e	EX_acgal_e	N-Acetyl-D-galactosamine[e] =>	-0.468739	0.98266
	EX_acgam_e	EX_acgam_e	N-Acetyl-D-glucosamine[e] =>	-3.192	1.02797
	EX_asp__L_e	EX_asp__L_e	L-Aspartate[e] =>	-0.748509	2.32568
	EX_citr__L_e	EX_citr__L_e	L-Citrulline[e] =>	-0.0755511	0.0126282
	EX_gln__L_e	EX_gln__L_e	L-Glutamine[e] =>	-0.317895	0.0839209
	EX_his__L_e	EX_his__L_e	L-Histidine[e] =>	-0.0371314	0.00495018
	EX_mal__L_e	EX_mal__L_e	L-Malate[e] =>	-0.312091	0.0136562
	EX_met__L_e	EX_met__L_e	L-Methionine[e] =>	-0.0555396	0.0179805
	EX_lys__L_e	EX_lys__L_e	L-Lysine[e] =>	-0.126096	0.0371227
	EX_phe__L_e	EX_phe__L_e	L-Phenylalanine[e] =>	-0.0724797	0.0102461
	EX_ser__L_e	EX_ser__L_e	L-Serine[e] =>	-0.131916	0.858091
	EX_trp__L_e	EX_trp__L_e	L-Tryptophan[e] =>	-0.0221164	0.00350979
	EX_tyr__L_e	EX_tyr__L_e	L-Tyrosine[e] =>	-0.0540209	0.00767539
	EX_fol_e	EX_fol_e	Folate[e] <=>	-0.000253588	5.66017e-05
	ACGApts	N-Acetyl-D-glucosamine transport via PEP:Pyr PTS	Phosphoenolpyruvate[c] + N-Acetyl-D-glucosamine[e] => Pyruvate[c] + N-Acetyl-D-glucosamine 6-phosphate[c]	3.192	1.02797
	ACGALt	N-Acetyl-D-galactosamine diffusion	H+[e] + N-Acetyl-D-galactosamine[e] <=> H+[c] + N-Acetyl-D-galactosamine[c]	0.468739	0.98266
	MALt5	Na+/malate symporter	Sodium[e] + L-Malate[e] <=> Sodium[p] + L-Malate[p]	0.312091	0.0136562
	MALtp5	Malate diffusion	L-Malate[p] <=> L-Malate[c]	0.312091	0.0136562
	ACGALK3	N-Acetyl-D-galactosamine kinase	ATP[c] + N-Acetyl-D-galactosamine[c] => ADP[c] + H+[c] + N-Acetyl-D-galactosamine-6-phosphate[c]	0.468739	0.98266
	ACGAL6P_deacetylase	N-Acetyl-D-galactosamine 6 phosphate deacetylase	H2O[c] + H+[c] + N-Acetyl-D-galactosamine-6-phosphate[c] => Acetate[c] + D-Galactosamine-6-phosphate[c]	0.468739	0.98266
	GALAM6P_deacetylase	Galactosamine-6-phosphate deaminase	H2O[c] + D-Galactosamine-6-phosphate[c] => Ammonium[c] + H+[c] + D-Tagatose 6-phosphate[c]	0.468739	0.98266
	ASPt2r	Aspartate reversible transport via proton symport	H+[e] + L-Aspartate[e] <=> H+[c] + L-Aspartate[c]	0.748509	2.32568
	Cystr	L-Cysteine reversible transport via proton symport	H+[e] + L-Cysteine[e] <=> H+[c] + L-Cysteine[c]	0.215338	2.29958
	GLNt2r	Glutamine reversible transport via proton symport	H+[e] + L-Glutamine[e] <=> H+[c] + L-Glutamine[c]	0.317895	0.0839209
	GLUt2r	Glutamate reversible transport via proton symport	H+[e] + L-Glutamate[e] <=> L-Glutamate[c] + H+[c]	0.0630346	0.408654
	Hist2r	L-Histidine reversible transport via proton symport	H+[e] + L-Histidine[e] <=> H+[c] + L-Histidine[c]	0.0371314	0.00495018
	Lyst2r	L-Lysine reversible transport via proton symport	H+[e] + L-Lysine[e] <=> H+[c] + L-Lysine[c]	0.126096	0.0371227
	Met2r	L-Methionine reversible transport via proton symport	H+[e] + L-Methionine[e] <=> H+[c] + L-Methionine[c]	0.0555396	0.0179805
	PHEt2r	L-Phenylalanine reversible transport via proton symport	H+[e] + L-Phenylalanine[e] <=> H+[c] + L-Phenylalanine[c]	0.0724797	0.0102461
	SERt2r	L-Serine reversible transport via proton symport	H+[e] + L-Serine[e] <=> H+[c] + L-Serine[c]	0.131916	0.858091
	TRPt2r	L-Tryptophan reversible transport via proton symport	H+[e] + L-Tryptophan[e] <=> H+[c] + L-Tryptophan[c]	0.0221164	0.00350979
	CITRt2r	L-Citrulline reversible transport via proton symport	H+[e] + L-Citrulline[e] <=> H+[c] + L-Citrulline[c]	0.0755511	0.0126282
	Tyrt2r	L-Tyrosine reversible transport via proton symport	H+[e] + L-Tyrosine[e] <=> H+[c] + L-Tyrosine[c]	0.0540209	0.00767539
	Foltr	Folate transport via proton symport	H+[e] + Folate[e] => H+[c] + Folate[c]	0.000253588	5.66017e-05

## Sheet: Table S9
Table S9 Predicted rates (mmol/gDW/h) from curated B. thetaiotaomicron genome scale model. Intracellular flux distribution was obtained by random sampling (n=5000) with 5% variability allowed for experimental metabolite rates, biomass reaction and non-associated growth maintenance. Average and standard deviation calculated from FVA (n=5000) are reported in columun E and F, respectively.
	Reaction	Description	Equation	AVE	SD
	12DGR120tipp	1,2 diacylglycerol transport via flipping (periplasm to cytoplasm, n-C12:0)	1,2-Diacyl-sn-glycerol (didodecanoyl, n-C12:0)[p] => 1,2-Diacyl-sn-glycerol (didodecanoyl, n-C12:0)[c]	0.00264725	0.0335308
	12DGR140tipp	1,2 diacylglycerol transport via flipping (periplasm to cytoplasm, n-C14:0)	1,2-Diacyl-sn-glycerol (ditetradecanoyl, n-C14:0)[p] => 1,2-Diacyl-sn-glycerol (ditetradecanoyl, n-C14:0)[c]	0.00311868	0.0362022
	12DGR161tipp	1,2 diacylglycerol transport via flipping (periplasm to cytoplasm, n-C16:1)	1,2-Diacyl-sn-glycerol (dihexadec-9-enoyl, n-C16:1)[p] => 1,2-Diacyl-sn-glycerol (dihexadec-9-enoyl, n-C16:1)[c]	0.00280385	0.0344413
	12DGR181tipp	1,2 diacylglycerol transport via flipping (periplasm to cytoplasm, n-C18:1)	1,2-Diacyl-sn-glycerol (dioctadec-11-enoyl, n-C18:1)[p] => 1,2-Diacyl-sn-glycerol (dioctadec-11-enoyl, n-C18:1)[c]	0.00272948	0.0340276
	2AGPE141tipp	2-Acyl-sn-glycero-3-phosphoethanolamine (n-C14:1) transporter via facilitated diffusion (periplasm)	2-Acyl-sn-glycero-3-phosphoethanolamine (n-C14:1)[p] => 2-Acyl-sn-glycero-3-phosphoethanolamine (n-C14:1)[c]	0.00247478	0.0261721
	2AGPE180tipp	2-Acyl-sn-glycero-3-phosphoethanolamine (n-C18:0) transporter via facilitated diffusion (periplasm)	2-Acyl-sn-glycero-3-phosphoethanolamine (n-C18:0)[p] => 2-Acyl-sn-glycero-3-phosphoethanolamine (n-C18:0)[c]	0.00440135	0.0416291
	2AGPEAT141	2-acyl-glycerophospho-ethanolamine acyltransferase (n-C14:1)	ATP[c] + 2-Acyl-sn-glycero-3-phosphoethanolamine (n-C14:1)[c] + Tetradecenoate (n-C14:1)[c] => AMP[c] + Diphosphate[c] + Phosphatidylethanolamine (ditetradec-7-enoyl, n-C14:1)[c]	0.00247478	0.0261721
	2AGPEAT160	2-acyl-glycerophospho-ethanolamine acyltransferase (n-C16:0)	ATP[c] + 2-Acyl-sn-glycero-3-phosphoethanolamine (n-C16:0)[c] + Hexadecanoate (n-C16:0)[c] => AMP[c] + Diphosphate[c] + Phosphatidylethanolamine (dihexadecanoyl, n-C16:0)[c]	0.00349845	0.0540612
	2AGPEAT180	2-acyl-glycerophospho-ethanolamine acyltransferase (n-C18:0)	ATP[c] + 2-Acyl-sn-glycero-3-phosphoethanolamine (n-C18:0)[c] + Octadecanoate (n-C18:0)[c] => AMP[c] + Diphosphate[c] + Phosphatidylethanolamine (dioctadecanoyl, n-C18:0)[c]	0.00679685	0.0612906
	2AGPG120tipp	2-Acyl-sn-glycero-3-phosphoglycerol (n-C12:0) transporter via facilitated diffusion (periplasm)	2-Acyl-sn-glycero-3-phosphoglycerol (n-C12:0)[p] => 2-Acyl-sn-glycero-3-phosphoglycerol (n-C12:0)[c]	0.00415854	0.0405581
	2AGPG140tipp	2-Acyl-sn-glycero-3-phosphoglycerol (n-C14:0) transporter via facilitated diffusion (periplasm)	2-Acyl-sn-glycero-3-phosphoglycerol (n-C14:0)[p] => 2-Acyl-sn-glycero-3-phosphoglycerol (n-C14:0)[c]	0.0031445	0.0357977
	2AGPG141tipp	2-Acyl-sn-glycero-3-phosphoglycerol (n-C14:1) transporter via facilitated diffusion (periplasm)	2-Acyl-sn-glycero-3-phosphoglycerol (n-C14:1)[p] => 2-Acyl-sn-glycero-3-phosphoglycerol (n-C14:1)[c]	0.0015025	0.020475
	2AGPG160tipp	2-Acyl-sn-glycero-3-phosphoglycerol (n-C16:0) transporter via facilitated diffusion (periplasm)	2-Acyl-sn-glycero-3-phosphoglycerol (n-C16:0)[p] => 2-Acyl-sn-glycero-3-phosphoglycerol (n-C16:0)[c]	0.00343004	0.0372142
	2AGPG161tipp	2-Acyl-sn-glycero-3-phosphoglycerol (n-C16:1) transporter via facilitated diffusion (periplasm)	2-Acyl-sn-glycero-3-phosphoglycerol (n-C16:1)[p] => 2-Acyl-sn-glycero-3-phosphoglycerol (n-C16:1)[c]	0.00124361	0.0187262
	2AGPG181tipp	2-Acyl-sn-glycero-3-phosphoglycerol (n-C18:1) transporter via facilitated diffusion (periplasm)	2-Acyl-sn-glycero-3-phosphoglycerol (n-C18:1)[p] => 2-Acyl-sn-glycero-3-phosphoglycerol (n-C18:1)[c]	0.00289423	0.0343083
	2AGPGAT120	2-acyl-glycerophospho-glycerol acyltransferase (n-C12:0)	ATP[c] + Dodecanoate (n-C12:0)[c] + 2-Acyl-sn-glycero-3-phosphoglycerol (n-C12:0)[c] => AMP[c] + Diphosphate[c] + Phosphatidylglycerol (didodecanoyl, n-C12:0)[c]	0.00415854	0.0405581
	2AGPGAT140	2-acyl-glycerophospho-glycerol acyltransferase (n-C14:0)	ATP[c] + Tetradecanoate (n-C14:0)[c] + 2-Acyl-sn-glycero-3-phosphoglycerol (n-C14:0)[c] => AMP[c] + Diphosphate[c] + Phosphatidylglycerol (ditetradecanoyl, n-C14:0)[c]	0.0031445	0.0357977
	2AGPGAT141	2-acyl-glycerophospho-glycerol acyltransferase (n-C14:1)	ATP[c] + Tetradecenoate (n-C14:1)[c] + 2-Acyl-sn-glycero-3-phosphoglycerol (n-C14:1)[c] => AMP[c] + Diphosphate[c] + Phosphatidylglycerol (ditetradec-7-enoyl, n-C14:1)[c]	0.0015025	0.020475
	2AGPGAT160	2-acyl-glycerophospho-glycerol acyltransferase (n-C16:0)	ATP[c] + Hexadecanoate (n-C16:0)[c] + 2-Acyl-sn-glycero-3-phosphoglycerol (n-C16:0)[c] => AMP[c] + Diphosphate[c] + Phosphatidylglycerol (dihexadecanoyl, n-C16:0)[c]	0.00343004	0.0372142
	2AGPGAT161	2-acyl-glycerophospho-glycerol acyltransferase (n-C16:1)	ATP[c] + Hexadecenoate (n-C16:1)[c] + 2-Acyl-sn-glycero-3-phosphoglycerol (n-C16:1)[c] => AMP[c] + Diphosphate[c] + Phosphatidylglycerol (dihexadec-9-enoyl, n-C16:1)[c]	0.00124361	0.0187262
	2AGPGAT181	2-acyl-glycerophospho-glycerol acyltransferase (n-C18:1)	ATP[c] + Octadecenoate (n-C18:1)[c] + 2-Acyl-sn-glycero-3-phosphoglycerol (n-C18:1)[c] => AMP[c] + Diphosphate[c] + Phosphatidylglycerol (dioctadec-11-enoyl, n-C18:1)[c]	0.00289423	0.0343083
	2S6HCCi	2 succinyl 6 hydroxy 2 4 cyclohexadiene 1 carboxylate synthase	H+[c] + 2-Oxoglutarate[c] + Isochorismate[c] => Pyruvate[c] + 2-Succinyl-6-hydroxy-2,4-cyclohexadiene-1-carboxylate[c] + CO2[c]	1.52409e-06	5.48718e-06
	3MBtex	3-methylbutanoic acid transport via diffusion (extracellular to periplasm)	3-Methylbutanoic acid[e] <=> 3-Methylbutanoic acid[p]	-0.666584	0.0104055
	4HTHRK	4-Hydroxy-L-threonine kinase	ATP[c] + 4-Hydroxy-L-threonine[c] => ADP[c] + H+[c] + O-Phospho-4-hydroxy-L-threonine[c]	0.00325575	0.0527268
	4HTHRS	4-Hydroxy-L-threonine synthase	H2O[c] + O-Phospho-4-hydroxy-L-threonine[c] => Phosphate[c] + 4-Hydroxy-L-threonine[c]	0.00325575	0.0527268
	ABUTt2pp	4-aminobutyrate transport in via proton symport (periplasm)	H+[p] + 4-Aminobutanoate[p] => H+[c] + 4-Aminobutanoate[c]	0.12085	0.0891267
	ACCOAC	Acetyl-CoA carboxylase	ATP[c] + Bicarbonate[c] + Acetyl-CoA[c] => ADP[c] + Phosphate[c] + H+[c] + Malonyl-CoA[c]	0.00715443	0.0636263
	ACGAMK	N-acetylglucosamine kinase	ATP[c] + N-Acetyl-D-glucosamine[c] => ADP[c] + H+[c] + N-Acetyl-D-glucosamine 6-phosphate[c]	3.05266	1.26872
	ACGK	Acetylglutamate kinase	ATP[c] + N-Acetyl-L-glutamate[c] => ADP[c] + N-Acetyl-L-glutamyl 5-phosphate[c]	0.00186647	0.025021
	ACGS	N-acetylglutamate synthase	L-Glutamate[c] + Acetyl-CoA[c] => H+[c] + Coenzyme A[c] + N-Acetyl-L-glutamate[c]	0.00186647	0.025021
	ACHBS	2-aceto-2-hydroxybutanoate synthase	H+[c] + Pyruvate[c] + 2-Oxobutanoate[c] => CO2[c] + (S)-2-Aceto-2-hydroxybutanoate[c]	0.0577424	0.00879385
	ACKr	Acetate kinase	ATP[c] + Acetate[c] <=> ADP[c] + Acetyl phosphate[c]	-0.556834	0.63292
	ACLS	Acetolactate synthase	H+[c] + 2 Pyruvate[c] => CO2[c] + (S)-2-Acetolactate[c]	0.726221	0.162046
	ACM6PH	N-acetylmuramate 6-phosphate hydrolase	H2O[c] + N-acetylmuramate 6-phosphate[c] => N-Acetyl-D-glucosamine 6-phosphate[c] + D-Lactate[c]	0.00283777	0.0141049
	ACOAD7f	Acyl-CoA dehydrogenase (hexadecanoyl-CoA)	Palmitoyl-CoA (n-C16:0CoA)[c] + Flavin adenine dinucleotide oxidized[c] <=> Flavin adenine dinucleotide reduced[c] + Trans-Hexadec-2-enoyl-CoA[c]	-0.00022074	0.0033217
	ACOATA	Acetyl-CoA ACP transacylase	Acyl carrier protein[c] + Acetyl-CoA[c] <=> Coenzyme A[c] + Acetyl-ACP[c]	-0.00308443	0.0513303
	ACONT	Aconitase	Citrate[c] <=> Isocitrate[c]	0.0238891	0.0810384
	ACS2	ACS2	ATP[c] + Coenzyme A[c] + Propionate (n-C3:0)[c] => AMP[c] + Diphosphate[c] + Propanoyl-CoA[c]	0.0434135	0.395626
	ACt2rpp	Acetate reversible transport via proton symport (periplasm)	H+[p] + Acetate[p] <=> H+[c] + Acetate[c]	-4.33395	0.0284196
	ACtex	Acetate transport via diffusion (extracellular to periplasm)	Acetate[e] <=> Acetate[p]	-4.33395	0.0284196
	ADCL	4-aminobenzoate synthase	4-amino-4-deoxychorismate[c] => H+[c] + Pyruvate[c] + 4-Aminobenzoate[c]	0.000135952	5.45248e-06
	ADCS	4-amino-4-deoxychorismate synthase	L-Glutamine[c] + Chorismate[c] => L-Glutamate[c] + 4-amino-4-deoxychorismate[c]	2.59569e-07	6.11821e-06
	ADK1	Adenylate kinase	ATP[c] + AMP[c] => 2 ADP[c]	0.0169969	0.183697
	ADK4	Adentylate kinase (ITP)	AMP[c] + ITP[c] => ADP[c] + IDP[c]	0.392351	0.68686
	ADKd	Adenylate kinase (d form)	DAMP[c] + DATP[c] <=> 2 DADP[c]	0.002748	0.0593761
	ADNK1	Adenosine kinase	ATP[c] + Adenosine[c] => ADP[c] + H+[c] + AMP[c]	0.00713426	0.0644539
	ADPT	Adenine phosphoribosyltransferase	Adenine[c] + 5-Phospho-alpha-D-ribose 1-diphosphate[c] => AMP[c] + Diphosphate[c]	0.00340029	0.0536885
	ADSK	Adenylyl-sulfate kinase	ATP[c] + Adenosine 5'-phosphosulfate[c] => ADP[c] + H+[c] + 3'-Phosphoadenylyl sulfate[c]	0.00316055	0.029418
	ADSL1r	Adenylsuccinate lyase	N6-(1,2-Dicarboxyethyl)-AMP[c] <=> AMP[c] + Fumarate[c]	0.0293146	0.0362479
	ADSL2r	Adenylosuccinate lyase	(S)-2-[5-Amino-1-(5-phospho-D-ribosyl)imidazole-4-carboxamido]succinate[c] <=> 5-Amino-1-(5-Phospho-D-ribosyl)imidazole-4-carboxamide[c] + Fumarate[c]	0.053757	0.00215597
	ADSS	Adenylosuccinate synthase	GTP[c] + L-Aspartate[c] + IMP[c] => Phosphate[c] + 2 H+[c] + GDP[c] + N6-(1,2-Dicarboxyethyl)-AMP[c]	0.0293146	0.0362479
	AGDC	N-acetylglucosamine-6-phosphate deacetylase	H2O[c] + N-Acetyl-D-glucosamine 6-phosphate[c] => Acetate[c] + D-Glucosamine 6-phosphate[c]	3.0584	1.27203
	AGM3PA	N-Acetyl-D-glucosamine(anhydrous)N-Acetylmuramyl-tripeptide amidase	H2O[c] + N-Acetyl-D-glucosamine(anhydrous)N-Acetylmuramyl-tripeptide[c] => L-alanine-D-glutamate-meso-2,6-diaminoheptanedioate[c] + N-Acetyl-D-glucosamine(anhydrous)N-Acetylmuramic acid[c]	0.00283777	0.0141049
	AGM4PCP	N-Acetyl-D-glucosamine(anhydrous)N-Acetylmuramyl-tetrapeptide L,D-carboxypeptidase	H2O[c] + N-Acetyl-D-glucosamine(anhydrous)N-Acetylmuramyl-tetrapeptide[c] => D-Alanine[c] + N-Acetyl-D-glucosamine(anhydrous)N-Acetylmuramyl-tripeptide[c]	0.00283777	0.0141049
	AGM4Pt2pp	GlcNAc-anhMurNAc tetrapeptide transport in via proton symport (periplasm)	H+[p] + N-Acetyl-D-glucosamine(anhydrous)N-Acetylmuramyl-tetrapeptide[p] => H+[c] + N-Acetyl-D-glucosamine(anhydrous)N-Acetylmuramyl-tetrapeptide[c]	0.00283777	0.0141049
	AGMH	N-Acetyl-D-glucosamine(anhydrous)N-Acetylmuramyl beta -1,4-N-acetylglucosaminidase	H2O[c] + N-Acetyl-D-glucosamine(anhydrous)N-Acetylmuramic acid[c] => N-Acetyl-D-glucosamine[c] + 1,6-anhydrous-N-Acetylmuramate[c]	0.00283777	0.0141049
	AGPR	N-acetyl-g-glutamyl-phosphate reductase	Phosphate[c] + Nicotinamide adenine dinucleotide phosphate[c] + N-Acetyl-L-glutamate 5-semialdehyde[c] <=> H+[c] + Nicotinamide adenine dinucleotide phosphate - reduced[c] + N-Acetyl-L-glutamyl 5-phosphate[c]	-0.00186647	0.025021
	AHCi	Adenosylhomocysteinase	H2O[c] + S-Adenosyl-L-homocysteine[c] <=> Adenosine[c] + L-Homocysteine[c]	-0.00203608	0.02962
	AHCYSNS	S-adenosylhomocysteine nucleosidase	H2O[c] + S-Adenosyl-L-homocysteine[c] => Adenine[c] + S-Ribosyl-L-homocysteine[c]	0.0020564	0.02962
	AHMMPS_1	4 amino 5 hydroxymethyl 2 methylpyrimidine synthetase	H2O[c] + 5-amino-1-(5-phospho-D-ribosyl)imidazole[c] => Phosphate[c] + 0.5 O2[c] + 4-Amino-5-hydroxymethyl-2-methylpyrimidine[c] + Glycolaldehyde[c]	4.53173e-05	1.81749e-06
	AHSERL2	O acetylhomoserine thiol lyase	O Acetyl L homoserine C6H11NO4[c] + Hydrogen sulfide[c] => H+[c] + Acetate[c] + L-Homocysteine[c]	0.000833457	0.0050695
	AICART	Phosphoribosylaminoimidazolecarboxamide formyltransferase	10-Formyltetrahydrofolate[c] + 5-Amino-1-(5-Phospho-D-ribosyl)imidazole-4-carboxamide[c] <=> 5-Formamido-1-(5-phospho-D-ribosyl)imidazole-4-carboxamide[c] + 5,6,7,8-Tetrahydrofolate[c]	0.0561953	0.0180789
	AIRCr	Phosphoribosylaminoimidazole carboxylase	CO2[c] + 5-amino-1-(5-phospho-D-ribosyl)imidazole[c] <=> H+[c] + 5-amino-1-(5-phospho-D-ribosyl)imidazole-4-carboxylate[c]	0.053757	0.00215597
	AKGDa	Oxoglutarate dehydrogenase (lipoamide)	H+[c] + 2-Oxoglutarate[c] + Lipoamide C8H15NOS2[c] <=> CO2[c] + S Succinyldihydrolipoamide C12H20NO4S2[c]	0.00154116	0.0255296
	AKGDb	Oxoglutarate dehydrogenase (dihydrolipoamide S-succinyltransferase)	Coenzyme A[c] + S Succinyldihydrolipoamide C12H20NO4S2[c] => Succinyl-CoA[c] + Dihydrolipoamide C8H17NOS2[c]	0.00154116	0.0255296
	AKP1	Alkaline phosphatase Dihydroneopterin	3 H2O[c] + 2-Amino-4-hydroxy-6-(erythro-1,2,3-trihydroxypropyl)dihydropteridine triphosphate[c] => 3 Phosphate[c] + 2 H+[c] + Dihydroneopterin[c]	5.23207e-06	2.62836e-05
	ALAALAD	D-alanine-D-alanine dipeptidase	H2O[c] + D-Alanyl-D-alanine[c] => 2 D-Alanine[c]	0.0022386	0.0438498
	ALAALAr	D-alanine-D-alanine ligase (reversible)	ATP[c] + 2 D-Alanine[c] <=> ADP[c] + Phosphate[c] + H+[c] + D-Alanyl-D-alanine[c]	0.0253981	0.0458879
	ALAD_L	L-alanine dehydrogenase	H2O[c] + Nicotinamide adenine dinucleotide[c] + L-Alanine[c] => Ammonium[c] + H+[c] + Nicotinamide adenine dinucleotide - reduced[c] + Pyruvate[c]	0.110328	0.731982
	ALAGLUE	L-alanyl-gamma-glutamate epimerase	L-alanine-D-glutamate[c] <=> L-alanine-L-glutamate[c]	0.00283777	0.0141049
	ALAR	Alanine racemase	L-Alanine[c] <=> D-Alanine[c]	0.0406434	0.00163004
	ALAt2r	L alanine reversible transport via proton symport	H+[e] + L-Alanine[e] <=> H+[c] + L-Alanine[c]	0.0123159	0.0618723
	AMANAPEr	N-acetylmannosamine 6-phosphate epimerase	N-Acetyl-D-mannosamine 6-phosphate[c] <=> N-Acetyl-D-glucosamine 6-phosphate[c]	0.00289554	0.0350192
	AMANK	N-acetyl-D-mannosamine kinase	ATP[c] + N-Acetyl-D-mannosamine[c] => ADP[c] + H+[c] + N-Acetyl-D-mannosamine 6-phosphate[c]	0.00289554	0.0350192
	AMMQLT8	S-adenosylmethione:2-demthylmenaquinole methyltransferase (menaquinone 8)	S-Adenosyl-L-methionine[c] + 2-Demethylmenaquinol 8[c] => H+[c] + S-Adenosyl-L-homocysteine[c] + Menaquinol 8[c]	2.03217e-05	8.15022e-07
	AMPN	AMP nucleosidase	H2O[c] + AMP[c] => Adenine[c] + Alpha-D-Ribose 5-phosphate[c]	0.00741463	0.0661408
	ANHMK	1,6-anhydrous-N-Acetylmuramate kinase	ATP[c] + H2O[c] + 1,6-anhydrous-N-Acetylmuramate[c] => ADP[c] + H+[c] + N-acetylmuramate 6-phosphate[c]	0.00283777	0.0141049
	ANPRT	Anthranilate phosphoribosyltransferase	5-Phospho-alpha-D-ribose 1-diphosphate[c] + Anthranilate[c] => Diphosphate[c] + N-(5-Phospho-D-ribosyl)anthranilate[c]	0.000270411	0.00178816
	ANS	Anthranilate synthase	L-Glutamine[c] + Chorismate[c] => L-Glutamate[c] + H+[c] + Pyruvate[c] + Anthranilate[c]	1.43523e-05	0.000414567
	ANS2	ANS2	Ammonium[c] + Chorismate[c] => H2O[c] + H+[c] + Pyruvate[c] + Anthranilate[c]	0.000256058	0.00174155
	AP4AH	Ap4A hydrolase	H2O[c] + P1,P4-Bis(5'-adenosyl) tetraphosphate[c] => 2 ADP[c] + 2 H+[c]	0.00326219	0.0528285
	AP4AS	Ap4A synthetase	2 ATP[c] + H+[c] => Diphosphate[c] + P1,P4-Bis(5'-adenosyl) tetraphosphate[c]	0.00326219	0.0528285
	APRAUR	5-amino-6-(5-phosphoribosylamino)uracil reductase	H+[c] + Nicotinamide adenine dinucleotide phosphate - reduced[c] + 5-Amino-6-(5'-phosphoribosylamino)uracil[c] => Nicotinamide adenine dinucleotide phosphate[c] + 5-Amino-6-(5'-phosphoribitylamino)uracil[c]	9.06347e-05	3.63499e-06
	ARAB_Dt	D arabinose reversible transport	D Arabinose C5H10O5[e] <=> D Arabinose C5H10O5[c]	0.127601	1.96571
	ARBt2r	ARBt2r	H+[e] + L-Arabinose[e] <=> H+[c] + L-Arabinose[c]	0.0781698	1.06667
	ARBt3ipp	L-arabinose transport via proton antiport (periplasm)	H+[p] + L-Arabinose[c] => H+[c] + L-Arabinose[p]	0.0781698	1.06667
	ARBtex	L-arabinose transport via diffusion (extracellular to periplasm)	L-Arabinose[e] <=> L-Arabinose[p]	-0.0781698	1.06667
	ARGSL	Argininosuccinate lyase	N(omega)-(L-Arginino)succinate[c] <=> Fumarate[c] + L-Arginine[c]	0.000371633	0.00478957
	ARGSS	Argininosuccinate synthase	ATP[c] + L-Aspartate[c] + L-Citrulline[c] => H+[c] + AMP[c] + Diphosphate[c] + N(omega)-(L-Arginino)succinate[c]	0.000371633	0.00478957
	ASAD	Aspartate-semialdehyde dehydrogenase	Phosphate[c] + Nicotinamide adenine dinucleotide phosphate[c] + L-Aspartate 4-semialdehyde[c] <=> H+[c] + Nicotinamide adenine dinucleotide phosphate - reduced[c] + 4-Phospho-L-aspartate[c]	-0.0296281	0.0339056
	ASNN	L-asparaginase	H2O[c] + L-Asparagine[c] => Ammonium[c] + L-Aspartate[c]	0.00375066	0.0524286
	ASNNpp	L-asparaginase	H2O[p] + L-Asparagine[p] => Ammonium[p] + L-Aspartate[p]	0.10155	0.695157
	ASNS1	Asparagine synthase (glutamine-hydrolysing)	ATP[c] + H2O[c] + L-Aspartate[c] + L-Glutamine[c] => L-Glutamate[c] + H+[c] + AMP[c] + Diphosphate[c] + L-Asparagine[c]	0.00101914	0.021318
	ASNS2	Asparagine synthetase	ATP[c] + Ammonium[c] + L-Aspartate[c] => H+[c] + AMP[c] + Diphosphate[c] + L-Asparagine[c]	0.051718	0.0489531
	ASNtex	L-asparagine transport via diffusion (extracellular to periplasm)	L-Asparagine[e] <=> L-Asparagine[p]	0.10155	0.695157
	ASP1DC	Aspartate 1-decarboxylase	H+[c] + L-Aspartate[c] => CO2[c] + Beta-Alanine[c]	0.000117053	4.69452e-06
	ASP4DC	Aspartate 4-decarboxylase	H+[c] + L-Aspartate[c] => CO2[c] + L-Alanine[c]	0.00637647	0.0622251
	ASPCT	Aspartate carbamoyltransferase	L-Aspartate[c] + Carbamoyl phosphate[c] => Phosphate[c] + H+[c] + N-Carbamoyl-L-aspartate[c]	0.0324633	0.0016272
	ASPK	Aspartate kinase	ATP[c] + L-Aspartate[c] <=> ADP[c] + 4-Phospho-L-aspartate[c]	0.0296281	0.0339056
	ASPO4	L-aspartate oxidase	L-Aspartate[c] + Menaquinone 8[c] => H+[c] + Menaquinol 8[c] + Iminoaspartate[c]	4.33829e-06	4.55812e-05
	ASPT	L-aspartase	L-Aspartate[c] <=> Ammonium[c] + Fumarate[c]	4.81066	0.993974
	ASPt2_3	L-asparate transport via proton symport (3 H)	3 H+[e] + L-Aspartate[e] => 3 H+[c] + L-Aspartate[c]	0.0723057	0.532579
	ASPt2_3pp	L-asparate transport via proton symport (3 H) (periplasm)	3 H+[p] + L-Aspartate[p] => 3 H+[c] + L-Aspartate[c]	0.10155	0.695157
	ATPHs	ATP amine hydrolysis (spontaneous)	ATP[c] + H2O[c] + H+[c] => Ammonium[c] + ITP[c]	0.00236734	0.0316531
	ATPPRT	ATP phosphoribosyltransferase	ATP[c] + 5-Phospho-alpha-D-ribose 1-diphosphate[c] => Diphosphate[c] + 1-(5-Phosphoribosyl)-ATP[c]	0.00243829	0.0180847
	BPNT	3',5'-bisphosphate nucleotidase	H2O[c] + Adenosine 3',5'-bisphosphate[c] => Phosphate[c] + AMP[c]	0.00316055	0.029418
	CA2abc	CA2abc	ATP[c] + H2O[c] + Calcium[e] => ADP[c] + Phosphate[c] + H+[c] + Calcium[c]	0.00292249	0.0500412
	CA2abc1	Calcium efflux via ABC system	ATP[c] + H2O[c] + Calcium[c] => ADP[c] + Phosphate[c] + H+[c] + Calcium[e]	0.00256559	0.0467825
	CA2tex	Calcium (Ca+2) transport via diffusion (extracellular to periplasm)	Calcium[e] <=> Calcium[p]	0.000700845	0.068613
	CAt6pp	Calcium / sodium antiporter (1:1)	Sodium[p] + Calcium[c] <=> Sodium[c] + Calcium[p]	-0.000700845	0.068613
	CBPS	Carbamoyl-phosphate synthase (glutamine-hydrolysing)	2 ATP[c] + H2O[c] + Bicarbonate[c] + L-Glutamine[c] => 2 ADP[c] + L-Glutamate[c] + Phosphate[c] + 2 H+[c] + Carbamoyl phosphate[c]	0.0324633	0.0016272
	CD2abc1	CD2abc1	ATP[c] + H2O[c] + Cadmium[c] => ADP[c] + Phosphate[c] + H+[c] + Cadmium[e]	0.00196297	0.0405051
	CD2t4	Cadminum transport out via antiport	H+[e] + Potassium[e] + Cadmium[c] => H+[c] + Potassium[c] + Cadmium[e]	0.0735564	1.04505
	CD2t4pp	Cadmium (Cd+2) transport out via proton antiport (periplasm)	H+[p] + Cadmium[c] + Potassium[p] => H+[c] + Potassium[c] + Cadmium[p]	0.0458232	0.835541
	CD2tex	Cadmium (Cd+2) transport via diffusion (extracellular to periplasm)	Cadmium[e] <=> Cadmium[p]	0.0755193	1.0457
	CD2tpp	Cadmium (+2) transport in via permease (no H+)	Cadmium[p] => Cadmium[c]	0.121343	1.33592
	CDGUNPD	3,5-cyclic-nucleotide phosphodiesterase	H2O[c] + Cyclic diguanosine monophosphate[c] => H+[c] + 5-Phosphoguanylyl(3->5)guanosine[c]	0.00271977	0.0339154
	CDPMEK	4-(cytidine 5'-diphospho)-2-C-methyl-D-erythritol kinase	ATP[c] + 4-(cytidine 5'-diphospho)-2-C-methyl-D-erythritol[c] => ADP[c] + H+[c] + 2-phospho-4-(cytidine 5'-diphospho)-2-C-methyl-D-erythritol[c]	0.223701	0.00897176
	CHORM	Chorismate mutase	Chorismate[c] => Prephenate[c]	0.000935199	0.00742187
	CHORS	Chorismate synthase	5-O-(1-Carboxyvinyl)-3-phosphoshikimate[c] => Phosphate[c] + Chorismate[c]	0.00136188	0.00851845
	CITRt2r	Citrulline reversible transport via proton symport	H+[e] + L-Citrulline[e] <=> H+[c] + L-Citrulline[c]	0.000371633	0.00478957
	CLt3_2pp	Chloride transport out via proton antiport (2:1) (periplasm)	H+[c] + 2 Chloride[p] => H+[p] + 2 Chloride[c]	0.000528873	2.12109e-05
	CLtex	Chloride (Cl-1) transport via diffusion (extracellular to periplasm)	Chloride[e] <=> Chloride[p]	0.00105775	4.24219e-05
	CMPDAi	CMP deaminase	H2O[c] + H+[c] + CMP[c] => Ammonium[c] + UMP[c]	0.00328089	0.0383105
	CO2tex	CO2 transport via diffusion (extracellular to periplasm)	CO2[e] <=> CO2[p]	-12.2832	1.16743
	CO2tpp	CO2 transporter via diffusion (periplasm)	CO2[p] <=> CO2[c]	-12.2832	1.16743
	COBALT2tex	Cobalt (Co+2) transport via diffusion (extracellular to periplasm)	Co2+[e] <=> Co2+[p]	-0.055084	0.916425
	COBALTt4pp	Cobalt transport out via proton antiporter (periplasm)	H+[p] + Potassium[p] + Co2+[c] => H+[c] + Potassium[c] + Co2+[p]	0.055084	0.916425
	COBALTt5	COBALTt5	Co2+[c] <=> Co2+[e]	-0.0551044	0.916425
	CS	Citrate synthase	H2O[c] + Acetyl-CoA[c] + Oxaloacetate[c] => H+[c] + Coenzyme A[c] + Citrate[c]	0.0238891	0.0810384
	CTECOAI7	3-cis-2-trans-enoyl-CoA isomerase	Hexadecenoyl-CoA (n-C16:1CoA)[c] <=> Trans-Hexadec-2-enoyl-CoA[c]	0.00022074	0.0033217
	CTPS1	CTP synthase NH3	ATP[c] + Ammonium[c] + UTP[c] => ADP[c] + Phosphate[c] + 2 H+[c] + CTP[c]	0.0185791	0.0375288
	CTPS2	CTP synthase (glutamine)	ATP[c] + H2O[c] + L-Glutamine[c] + UTP[c] => ADP[c] + L-Glutamate[c] + Phosphate[c] + 2 H+[c] + CTP[c]	0.000748264	0.0160911
	CU2tex	Copper (Cu+2) transport via diffusion (extracellular to periplasm)	Cu2+[e] <=> Cu2+[p]	0.00391976	0.0561195
	CU2tpp	Copper transport in via permease (no H+)	Cu2+[p] => Cu2+[c]	0.00391976	0.0561195
	Cut1	Copper export via ATPase	ATP[c] + H2O[c] + Cu2+[c] => ADP[c] + Phosphate[c] + H+[c] + Cu2+[e]	0.00377568	0.0561197
	CYSabcpp	L-cysteine uptake via ABC system (periplasm)	ATP[c] + H2O[c] + L-Cysteine[p] => ADP[c] + Phosphate[c] + H+[c] + L-Cysteine[c]	0.00306991	0.0511
	CYSDS	Cysteine Desulfhydrase	H2O[c] + L-Cysteine[c] => Ammonium[c] + Pyruvate[c] + Hydrogen sulfide[c]	0.00240482	0.0390079
	CYSS	Cysteine synthase	O-Acetyl-L-serine[c] + Hydrogen sulfide[c] => H+[c] + L-Cysteine[c] + Acetate[c]	0.00246355	0.0389553
	CYSTL	Cystathionine b-lyase	H2O[c] + L-Cystathionine[c] => Ammonium[c] + Pyruvate[c] + L-Homocysteine[c]	0.283217	1.05281
	CYStpp	L-cysteine export via facilitated transport	L-Cysteine[c] => L-Cysteine[p]	0.00306991	0.0511
	CYSTS	Cystathionine beta synthase	L-Serine[c] + L-Homocysteine[c] => H2O[c] + L-Cystathionine[c]	0.283217	1.05281
	CYTD	Cytidine deaminase	H2O[c] + H+[c] + Cytidine[c] => Ammonium[c] + Uridine[c]	0.000497121	0.0132781
	CYTDK1	CYTDK1	ATP[c] + Cytidine[c] => ADP[c] + H+[c] + CMP[c]	0.000856092	0.0270629
	CYTDK2	Cytidine kinase (GTP)	GTP[c] + Cytidine[c] => H+[c] + GDP[c] + CMP[c]	0.00302169	0.0504196
	CYTK1	Cytidylate kinase (CMP)	ATP[c] + CMP[c] <=> ADP[c] + CDP[c]	0.206434	0.0569586
	CYTK2	Cytidylate kinase (dCMP)	ATP[c] + DCMP[c] <=> ADP[c] + DCDP[c]	0.00388227	0.0573331
	DAGK120	Diacylglycerol kinase (n-C12:0)	ATP[c] + 1,2-Diacyl-sn-glycerol (didodecanoyl, n-C12:0)[c] => ADP[c] + H+[c] + 1,2-didodecanoyl-sn-glycerol 3-phosphate[c]	0.00264725	0.0335308
	DAGK140	Diacylglycerol kinase (n-C14:0)	ATP[c] + 1,2-Diacyl-sn-glycerol (ditetradecanoyl, n-C14:0)[c] => ADP[c] + H+[c] + 1,2-ditetradecanoyl-sn-glycerol 3-phosphate[c]	0.00311868	0.0362022
	DAGK161	Diacylglycerol kinase (n-C16:1)	ATP[c] + 1,2-Diacyl-sn-glycerol (dihexadec-9-enoyl, n-C16:1)[c] => ADP[c] + H+[c] + 1,2-dihexadec-9-enoyl-sn-glycerol 3-phosphate[c]	0.00280385	0.0344413
	DAGK181	Diacylglycerol kinase (n-C18:1)	ATP[c] + 1,2-Diacyl-sn-glycerol (dioctadec-11-enoyl, n-C18:1)[c] => ADP[c] + H+[c] + 1,2-dioctadec-11-enoyl-sn-glycerol 3-phosphate[c]	0.00272948	0.0340276
	DALAt2pp	D-alanine transport in via proton symport (periplasm)	H+[p] + D-Alanine[p] => H+[c] + D-Alanine[c]	0.00283777	0.0141049
	DAPDC	Diaminopimelate decarboxylase	H+[c] + Meso-2,6-Diaminoheptanedioate[c] => CO2[c] + L-Lysine[c]	0.00631517	0.0197037
	DAPE	Diaminopimelate epimerase	LL-2,6-Diaminoheptanedioate[c] <=> Meso-2,6-Diaminoheptanedioate[c]	0.0266369	0.0196895
	DAPNH4T	LL-diaminopimelate aminotransferase	L-Glutamate[c] + H2O[c] + H+[c] + 2,3,4,5-Tetrahydrodipicolinate[c] => 2-Oxoglutarate[c] + LL-2,6-Diaminoheptanedioate[c]	-0.00383979	0.0556301
	DARBt3ipp	D-arabinose transport via proton antiport (periplasm)	H+[p] + D Arabinose C5H10O5[c] => H+[c] + D Arabinose C5H10O5[p]	0.127601	1.96571
	DARBtex	D-arabinose transport via diffusion (extracellular to periplasm)	D Arabinose C5H10O5[e] <=> D Arabinose C5H10O5[p]	-0.127601	1.96571
	DB4PS	3,4-Dihydroxy-2-butanone-4-phosphate synthase	D-Ribulose 5-phosphate[c] => H+[c] + Formate[c] + 3,4-dihydroxy-2-butanone 4-phosphate[c]	0.000181269	7.26998e-06
	DCMPDA	DCMP deaminase	H2O[c] + H+[c] + DCMP[c] <=> Ammonium[c] + DUMP[c]	-0.00870162	0.0706778
	DCYTD	Deoxycytidine deaminase	H2O[c] + H+[c] + Deoxycytidine[c] => Ammonium[c] + Deoxyuridine[c]	0.0114125	0.0706882
	DCYTt2	Deoxycytidine transport in via proton symport	H+[e] + Deoxycytidine[e] => H+[c] + Deoxycytidine[c]	0.00553181	0.00099088
	DCYTt2pp	Deoxycytidine transport in via proton symport (periplasm)	H+[p] + Deoxycytidine[p] => H+[c] + Deoxycytidine[c]	3.29875e-05	0.000440174
	DCYTtex	Deoxycytidine transport via diffusion (extracellular to periplasm)	Deoxycytidine[e] <=> Deoxycytidine[p]	3.29875e-05	0.000440174
	DDCAt2pp	Dodecanoate transport via proton symport	H+[p] + Dodecanoate (n-C12:0)[p] => H+[c] + Dodecanoate (n-C12:0)[c]	0.00334552	0.0377414
	DDGLK	2-dehydro-3-deoxygluconokinase	ATP[c] + 2-Dehydro-3-deoxy-D-gluconate[c] => ADP[c] + H+[c] + 2-Dehydro-3-deoxy-D-gluconate 6-phosphate[c]	0.00485723	0.0534936
	DDPA	3-deoxy-D-arabino-heptulosonate 7-phosphate synthetase	H2O[c] + Phosphoenolpyruvate[c] + D-Erythrose 4-phosphate[c] => Phosphate[c] + 2-Dehydro-3-deoxy-D-arabino-heptonate 7-phosphate[c]	0.00136188	0.00851845
	DGK1	Deoxyguanylate kinase (dGMP:ATP)	ATP[c] + DGMP[c] <=> ADP[c] + DGDP[c]	-8.61549e-05	0.0495281
	DGUNC	Diguanylate cyclase	2 GTP[c] => 2 Diphosphate[c] + Cyclic diguanosine monophosphate[c]	0.00271977	0.0339154
	DHAD1	Dihydroxy-acid dehydratase (2,3-dihydroxy-3-methylbutanoate)	(R)-2,3-Dihydroxy-3-methylbutanoate[c] => H2O[c] + 3-Methyl-2-oxobutanoate[c]	0.726221	0.162046
	DHAD2	Dihydroxy-acid dehydratase (2,3-dihydroxy-3-methylpentanoate)	(R)-2,3-Dihydroxy-3-methylpentanoate[c] => H2O[c] + (S)-3-Methyl-2-oxopentanoate[c]	0.0577424	0.00879385
	DHDPRx_r	Dihydrodipicolinate reductase (NADH) reversible	H+[c] + Nicotinamide adenine dinucleotide - reduced[c] + 2,3-Dihydrodipicolinate[c] => Nicotinamide adenine dinucleotide[c] + 2,3,4,5-Tetrahydrodipicolinate[c]	0.0257305	0.0201478
	DHDPRy	Dihydrodipicolinate reductase (NADPH)	H+[c] + Nicotinamide adenine dinucleotide phosphate - reduced[c] + 2,3-Dihydrodipicolinate[c] => Nicotinamide adenine dinucleotide phosphate[c] + 2,3,4,5-Tetrahydrodipicolinate[c]	0.000906357	0.00531993
	DHDPS	Dihydrodipicolinate synthase	Pyruvate[c] + L-Aspartate 4-semialdehyde[c] => 2 H2O[c] + H+[c] + 2,3-Dihydrodipicolinate[c]	0.0266369	0.0196895
	DHFR	Dihydrofolate reductase	H+[c] + Nicotinamide adenine dinucleotide phosphate - reduced[c] + 7,8-Dihydrofolate[c] <=> Nicotinamide adenine dinucleotide phosphate[c] + 5,6,7,8-Tetrahydrofolate[c]	0.00296885	0.000119069
	DHFS	Dihydrofolate synthase	ATP[c] + L-Glutamate[c] + Dihydropteroate[c] => ADP[c] + Phosphate[c] + H+[c] + 7,8-Dihydrofolate[c]	0.000135952	5.45248e-06
	DHNAOT	1,4-dihydroxy-2-naphthoate octaprenyltransferase	1,4-Dihydroxy-2-naphthoate[c] + All-trans-Octaprenyl diphosphate[c] => H+[c] + Diphosphate[c] + CO2[c] + 2-Demethylmenaquinone 8[c]	1.78992e-05	6.5696e-06
	DHNAOT4	1,4-dihydroxy-2-naphthoate octaprenyltransferase	H+[c] + 1,4-Dihydroxy-2-naphthoate[c] + All-trans-Octaprenyl diphosphate[c] => Diphosphate[c] + CO2[c] + 2-Demethylmenaquinol 8[c]	2.42256e-06	6.65174e-06
	DHNPA_1	Dihydroneopterin aldolase	Dihydroneopterin[c] => Glycolaldehyde[c] + 2 Amino 4 hydroxy 6 hydroxymethyl 7 8 dihydropteridine C7H9N5O2[c]	0.000123438	3.9637e-05
	DHNPA2r	Dihydroneopterin aldolase reversible	Dihydroneopterin[c] <=> Glycolaldehyde[c] + 6-hydroxymethyl dihydropterin[c]	1.25139e-05	3.93527e-05
	DHORD5	Dihydroorotic acid (menaquinone-8)	Menaquinone 8[c] + (S)-Dihydroorotate[c] => Menaquinol 8[c] + Orotate[c]	0.0324633	0.0016272
	DHORTS	Dihydroorotase	H2O[c] + (S)-Dihydroorotate[c] <=> H+[c] + N-Carbamoyl-L-aspartate[c]	-0.0324633	0.0016272
	DHPPDA	Diaminohydroxyphosphoribosylaminopyrimidine deaminase	H2O[c] + H+[c] + 2 5 Diamino 6 hydroxy 4 5 phosphoribosylamino pyrimidine C9H14N5O8P[c] => Ammonium[c] + 5-Amino-6-(5'-phosphoribosylamino)uracil[c]	8.35044e-05	2.46747e-05
	DHPPDA2	Diaminohydroxyphosphoribosylaminopryrimidine deaminase (25drapp)	H2O[c] + H+[c] + 2,5-Diamino-6-(ribosylamino)-4-(3H)-pyrimidinone 5'-phosphate[c] => Ammonium[c] + 5-Amino-6-(5'-phosphoribosylamino)uracil[c]	7.13025e-06	2.44014e-05
	DHPS2	Dihydropteroate synthase	4-Aminobenzoate[c] + 6-hydroxymethyl-dihydropterin pyrophosphate[c] => Diphosphate[c] + Dihydropteroate[c]	1.25139e-05	3.93527e-05
	DHQS	3-dehydroquinate synthase	2-Dehydro-3-deoxy-D-arabino-heptonate 7-phosphate[c] => Phosphate[c] + 3-Dehydroquinate[c]	0.00136188	0.00851845
	DHQTi	3-dehydroquinate dehydratase, irreversible	3-Dehydroquinate[c] => H2O[c] + 3-Dehydroshikimate[c]	0.00136188	0.00851845
	D_LACt2	D lactate transport via proton symport	H+[e] + D-Lactate[e] <=> H+[c] + D-Lactate[c]	0.760048	0.0019592
	DMATT	Dimethylallyltranstransferase	Isopentenyl diphosphate[c] + Dimethylallyl diphosphate[c] => Diphosphate[c] + Geranyl diphosphate[c]	0.020342	0.000815837
	DMPPS	1-hydroxy-2-methyl-2-(E)-butenyl 4-diphosphate reductase (dmpp)	H+[c] + Nicotinamide adenine dinucleotide - reduced[c] + 1-hydroxy-2-methyl-2-(E)-butenyl 4-diphosphate[c] => H2O[c] + Nicotinamide adenine dinucleotide[c] + Dimethylallyl diphosphate[c]	0.215027	0.0440927
	DNMPPA	Dihydroneopterin monophosphate dephosphorylase	H2O[c] + Dihydroneopterin monophosphate[c] => Phosphate[c] + Dihydroneopterin[c]	0.00013072	2.65904e-05
	DNTPPA	Dihydroneopterin triphosphate pyrophosphatase	H2O[c] + 2-Amino-4-hydroxy-6-(erythro-1,2,3-trihydroxypropyl)dihydropteridine triphosphate[c] => H+[c] + Diphosphate[c] + Dihydroneopterin monophosphate[c]	0.00013072	2.65904e-05
	DPCOAK	Dephospho-CoA kinase	ATP[c] + Dephospho-CoA[c] => ADP[c] + H+[c] + Coenzyme A[c]	0.000117053	4.69452e-06
	DPPS	DPPS	Farnesyl diphosphate[c] + 7 Isopentenyl diphosphate[c] => 7 Diphosphate[c] + All trans Decaprenyl diphosphate[c]	0.00110404	0.00463558
	DPR	2-dehydropantoate 2-reductase	H+[c] + Nicotinamide adenine dinucleotide phosphate - reduced[c] + 2-Dehydropantoate[c] => Nicotinamide adenine dinucleotide phosphate[c] + (R)-Pantoate[c]	0.000117053	4.69452e-06
	DTMPK	DTMP kinase	ATP[c] + DTMP[c] <=> ADP[c] + DTDP[c]	0.00486644	0.0640589
	DURIK1	Deoxyuridine kinase (ATP:Deoxyuridine)	ATP[c] + Deoxyuridine[c] => ADP[c] + H+[c] + DUMP[c]	0.0117945	0.0727228
	DURIt2	Deoxyuridine transport in via proton symport	H+[e] + Deoxyuridine[e] => H+[c] + Deoxyuridine[c]	2.24182e-05	0.000363454
	DURIt2pp	Deoxyuridine transport in via proton symport (periplasm)	H+[p] + Deoxyuridine[p] => H+[c] + Deoxyuridine[c]	1.52567e-05	0.000299224
	DURItex	Deoxyuridine transport via diffusion (extracellular to periplasm)	Deoxyuridine[e] <=> Deoxyuridine[p]	1.52567e-05	0.000299224
	DUTPDP	DUTP diphosphatase	H2O[c] + DUTP[c] => H+[c] + Diphosphate[c] + DUMP[c]	0.00413998	0.0595143
	DXPRIi	1-deoxy-D-xylulose reductoisomerase	H+[c] + Nicotinamide adenine dinucleotide phosphate - reduced[c] + 1-deoxy-D-xylulose 5-phosphate[c] => Nicotinamide adenine dinucleotide phosphate[c] + 2-C-methyl-D-erythritol 4-phosphate[c]	0.223701	0.00897176
	DXPS	1-deoxy-D-xylulose 5-phosphate synthase	H+[c] + Pyruvate[c] + Glyceraldehyde 3-phosphate[c] => CO2[c] + 1-deoxy-D-xylulose 5-phosphate[c]	0.223747	0.00897397
	E4PD	Erythrose 4-phosphate dehydrogenase	H2O[c] + Nicotinamide adenine dinucleotide[c] + D-Erythrose 4-phosphate[c] <=> 2 H+[c] + Nicotinamide adenine dinucleotide - reduced[c] + 4-Phospho-D-erythronate[c]	5.63837e-07	4.14683e-06
	EDA	2-dehydro-3-deoxy-phosphogluconate aldolase	2-Dehydro-3-deoxy-D-gluconate 6-phosphate[c] => Pyruvate[c] + Glyceraldehyde 3-phosphate[c]	0.0126012	0.127024
	EDD	6-phosphogluconate dehydratase	6-Phospho-D-gluconate[c] => H2O[c] + 2-Dehydro-3-deoxy-D-gluconate 6-phosphate[c]	0.00774402	0.115537
	ENO	Enolase	D-Glycerate 2-phosphate[c] <=> H2O[c] + Phosphoenolpyruvate[c]	6.87488	1.1858
	ETOHtex	Ethanol transport via diffusion (extracellular to periplasm)	Ethanol[e] <=> Ethanol[p]	-4.18884	0.013241
	ETOHtrpp	Ethanol reversible transport via diffusion (periplasm)	Ethanol[p] <=> Ethanol[c]	-4.18884	0.013241
	F6PP	D-fructose 6-phosphate phosphatase	H2O[c] + D-Fructose 6-phosphate[c] => Phosphate[c] + D-Fructose[c]	0.00373416	0.0500489
	FACOAE120	Fatty-acid-CoA thioesterase (dodecanoate)	H2O[c] + Dodecanoyl-CoA (n-C12:0CoA)[c] => H+[c] + Coenzyme A[c] + Dodecanoate (n-C12:0)[c]	0.000813023	0.0150329
	FACOAE140	Fatty-acid-CoA thioesterase (tetradecanoate)	H2O[c] + Tetradecanoyl-CoA (n-C14:0CoA)[c] => H+[c] + Coenzyme A[c] + Tetradecanoate (n-C14:0)[c]	0.00335397	0.0506916
	FACOAE141	Fatty-acid-CoA thioesterase (tetradecenoate)	H2O[c] + Tetradecenoyl-CoA (n-C14:1CoA)[c] => H+[c] + Coenzyme A[c] + Tetradecenoate (n-C14:1)[c]	0.00397728	0.0331175
	FACOAE160	Fatty-acid-CoA thioesterase (hexadecanoate)	H2O[c] + Palmitoyl-CoA (n-C16:0CoA)[c] => H+[c] + Coenzyme A[c] + Hexadecanoate (n-C16:0)[c]	0.0046341	0.0593405
	FACOAE161	Fatty-acid-CoA thioesterase (hexadecenoate)	H2O[c] + Hexadecenoyl-CoA (n-C16:1CoA)[c] => H+[c] + Coenzyme A[c] + Hexadecenoate (n-C16:1)[c]	0.0036495	0.0490579
	FACOAE180	Fatty-acid-CoA thioesterase (octadecanoate)	H2O[c] + Stearoyl-CoA (n-C18:0CoA)[c] => H+[c] + Coenzyme A[c] + Octadecanoate (n-C18:0)[c]	0.000896334	0.0158594
	FACOAE181	Fatty-acid-CoA thioesterase (octadecenoate)	H2O[c] + Octadecenoyl-CoA (n-C18:1CoA)[c] => H+[c] + Coenzyme A[c] + Octadecenoate (n-C18:1)[c]	0.00338257	0.0523259
	FACOAE60	Fatty-acid-CoA thioesterase (hexanoate)	H2O[c] + Hexanoyl-CoA (n-C6:0CoA)[c] => H+[c] + Coenzyme A[c] + Hexanoate (n-C6:0)[c]	0.0027456	0.0484675
	FACOAL120t2pp	Fatty-acid-CoA ligase (dodecanoate transport via vectoral Co-A coupling)	ATP[c] + Coenzyme A[c] + H+[p] + Dodecanoate (n-C12:0)[p] => H+[c] + AMP[c] + Diphosphate[c] + Dodecanoyl-CoA (n-C12:0CoA)[c]	0.000813023	0.0150329
	FACOAL140	Fatty acid CoA ligase tetradecanoate	ATP[c] + Coenzyme A[c] + Tetradecanoate (n-C14:0)[c] => AMP[c] + Diphosphate[c] + Tetradecanoyl-CoA (n-C14:0CoA)[c]	0.00295228	0.0495671
	FACOAL140t2pp	Fatty-acid-CoA ligase (tetradecanoate transport via vectoral Co-A coupling)	ATP[c] + Coenzyme A[c] + H+[p] + Tetradecanoate (n-C14:0)[p] => H+[c] + AMP[c] + Diphosphate[c] + Tetradecanoyl-CoA (n-C14:0CoA)[c]	0.000401685	0.010729
	FACOAL141t2pp	Fatty-acid-CoA ligase (tetradecenoate transport via vectoral Co-A coupling)	ATP[c] + Coenzyme A[c] + H+[p] + Tetradecenoate (n-C14:1)[p] => H+[c] + AMP[c] + Diphosphate[c] + Tetradecenoyl-CoA (n-C14:1CoA)[c]	0.00397728	0.0331175
	FACOAL160	Fatty acid CoA ligase hexadecanoate	ATP[c] + Coenzyme A[c] + Hexadecanoate (n-C16:0)[c] => AMP[c] + Diphosphate[c] + Palmitoyl-CoA (n-C16:0CoA)[c]	0.00395416	0.0581742
	FACOAL160t2pp	Fatty-acid-CoA ligase (hexadecanoate transport via vectoral Co-A coupling)	ATP[c] + Coenzyme A[c] + H+[p] + Hexadecanoate (n-C16:0)[p] => H+[c] + AMP[c] + Diphosphate[c] + Palmitoyl-CoA (n-C16:0CoA)[c]	0.000459195	0.0114718
	FACOAL161	Fatty acid CoA ligase hexadecenoate	ATP[c] + Coenzyme A[c] + Hexadecenoate (n-C16:1)[c] => AMP[c] + Diphosphate[c] + Hexadecenoyl-CoA (n-C16:1CoA)[c]	0.00262663	0.0455188
	FACOAL161t2pp	Fatty-acid-CoA ligase (hexadecenoate transport via vectoral Co-A coupling)	ATP[c] + Coenzyme A[c] + H+[p] + Hexadecenoate (n-C16:1)[p] => H+[c] + AMP[c] + Diphosphate[c] + Hexadecenoyl-CoA (n-C16:1CoA)[c]	0.00124361	0.0187262
	FACOAL180t2pp	Fatty-acid-CoA ligase (octadecanoate transport via vectoral Co-A coupling)	ATP[c] + Coenzyme A[c] + H+[p] + Octadecanoate (n-C18:0)[p] => H+[c] + AMP[c] + Diphosphate[c] + Stearoyl-CoA (n-C18:0CoA)[c]	0.000896334	0.0158594
	FACOAL181	Fatty acid CoA ligase octadecenoate	ATP[c] + Coenzyme A[c] + Octadecenoate (n-C18:1)[c] => AMP[c] + Diphosphate[c] + Octadecenoyl-CoA (n-C18:1CoA)[c]	0.0030996	0.0515721
	FACOAL181t2pp	Fatty-acid-CoA ligase (octadecenoate transport via vectoral Co-A coupling)	ATP[c] + Coenzyme A[c] + H+[p] + Octadecenoate (n-C18:1)[p] => H+[c] + AMP[c] + Diphosphate[c] + Octadecenoyl-CoA (n-C18:1CoA)[c]	0.000282973	0.00894844
	FACOAL50It2pp	Fatty-acid--CoA ligase (isovalerate transport via vectoral Co-A coupling)	ATP[c] + Coenzyme A[c] + H+[p] + 3-Methylbutanoic acid[p] => H+[c] + AMP[c] + Diphosphate[c] + Isovaleryl-CoA[c]	0.00353448	0.0545292
	FACOAL60t2pp	Fatty-acid-CoA ligase (hexanoate transport via vectoral Co-A coupling)	ATP[c] + Coenzyme A[c] + H+[p] + Hexanoate (n-C6:0)[p] => H+[c] + AMP[c] + Diphosphate[c] + Hexanoyl-CoA (n-C6:0CoA)[c]	0.0027456	0.0484675
	FAO10	FAO10	ATP[c] + 8 H2O[c] + 8 Nicotinamide adenine dinucleotide[c] + 9 Coenzyme A[c] + Octadecenoate (n-C18:1)[c] + 7 Flavin adenine dinucleotide oxidized[c] => 8 H+[c] + 8 Nicotinamide adenine dinucleotide - reduced[c] + AMP[c] + Diphosphate[c] + 9 Acetyl-CoA[c] + 7 Flavin adenine dinucleotide reduced[c]	9.26456e-05	0.00207115
	FAO2	FAO2	ATP[c] + 7 H2O[c] + 7 Nicotinamide adenine dinucleotide[c] + 8 Coenzyme A[c] + Hexadecanoate (n-C16:0)[c] + 7 Flavin adenine dinucleotide oxidized[c] => 7 H+[c] + 7 Nicotinamide adenine dinucleotide - reduced[c] + AMP[c] + Diphosphate[c] + 8 Acetyl-CoA[c] + 7 Flavin adenine dinucleotide reduced[c]	0.000371331	0.00430866
	FAO3	FAO3	ATP[c] + 8 H2O[c] + 8 Nicotinamide adenine dinucleotide[c] + 9 Coenzyme A[c] + Octadecanoate (n-C18:0)[c] + 8 Flavin adenine dinucleotide oxidized[c] => 8 H+[c] + 8 Nicotinamide adenine dinucleotide - reduced[c] + AMP[c] + Diphosphate[c] + 9 Acetyl-CoA[c] + 8 Flavin adenine dinucleotide reduced[c]	9.11901e-05	0.00202772
	FBA	Fructose-bisphosphate aldolase	D-Fructose 1,6-bisphosphate[c] <=> Dihydroxyacetone phosphate[c] + Glyceraldehyde 3-phosphate[c]	2.71968	1.28351
	FBA3	Sedoheptulose 1,7-bisphosphate D-glyceraldehyde-3-phosphate-lyase	Sedoheptulose 1,7-bisphosphate[c] <=> Dihydroxyacetone phosphate[c] + D-Erythrose 4-phosphate[c]	0.0739672	0.460996
	FBP	Fructose-bisphosphatase	H2O[c] + D-Fructose 1,6-bisphosphate[c] => Phosphate[c] + D-Fructose 6-phosphate[c]	0.00232643	0.0340868
	FE2abc	Iron (II) transport via ABC system	ATP[c] + H2O[c] + Fe2+[e] => ADP[c] + Phosphate[c] + H+[c] + Fe2+[c]	0.00247447	0.0453922
	FE2abcpp	Iron (II) transport via ABC system (periplasm)	ATP[c] + H2O[c] + Fe2+[p] => ADP[c] + Phosphate[c] + H+[c] + Fe2+[c]	0.00507014	0.0568556
	FE2t4pp	Iron(II) transport out via antiport (periplasm)	H+[p] + Fe2+[c] + Potassium[p] => H+[c] + Potassium[c] + Fe2+[p]	0.00618001	0.0725827
	FE2tex	Iron (II) transport via diffusion (extracellular to periplasm)	Fe2+[e] <=> Fe2+[p]	-0.00110986	0.0453936
	FEDCabc	FEDCabc	ATP[c] + H2O[c] + Fe3+[e] + 2 Citrate[e] => ADP[c] + Phosphate[c] + H+[c] + 2 Citrate[c] + Fe3+[c]	0.00158672	6.36369e-05
	FFSD	Beta-fructofuranosidase	H2O[c] + Sucrose 6-phosphate[c] => D-Glucose 6-phosphate[c] + D-Fructose[c]	0.0061975	0.0882599
	FOLD3	FOLD3	4-Aminobenzoate[c] + 2 Amino 4 hydroxy 6 hydroxymethyl 7 8 dihydropteridine diphosphate C7H8N5O8P2[c] => Diphosphate[c] + Dihydropteroate[c]	0.000123438	3.9637e-05
	FORtex	Formate transport via diffusion (extracellular to periplasm)	Formate[e] <=> Formate[p]	-0.566746	0.00366431
	FORtppi	Formate transport via diffusion (cytoplasm to periplasm)	Formate[c] => Formate[p]	0.566746	0.00366431
	FRD2rpp	Fumarate reductase / succinate dehydrogenase (irreversible) (periplasmic, membrane potential dissipating)	2 H+[p] + Succinate[c] + Menaquinone 8[c] <=> 2 H+[c] + Fumarate[c] + Menaquinol 8[c]	-3.49599	1.77539
	FTCD	FTCD	2 H+[c] + 5forthf c[c] => Ammonium[c] + 5,10-Methenyltetrahydrofolate[c]	0.0232207	0.0888426
	FTHFCL	5 formethyltetrahydrofolate cyclo ligase	ATP[c] + 5-Formyltetrahydrofolate[c] => ADP[c] + Phosphate[c] + 5,10-Methenyltetrahydrofolate[c]	0.00283739	0.0455859
	FTHFD	Formyltetrahydrofolate deformylase	10-Formyltetrahydrofolate[c] + H2O[c] => H+[c] + Formate[c] + 5,6,7,8-Tetrahydrofolate[c]	0.0341307	0.137799
	FTHFLi	Formate-tetrahydrofolate ligase	ATP[c] + Formate[c] + 5,6,7,8-Tetrahydrofolate[c] => 10-Formyltetrahydrofolate[c] + ADP[c] + Phosphate[c]	0.0193364	0.133822
	FUM	Fumarase	H2O[c] + Fumarate[c] <=> L-Malate[c]	-0.294655	0.836457
	FUMt2_3	Fumarate transport via proton symport (3 H)	3 H+[e] + Fumarate[e] => 3 H+[c] + Fumarate[c]	0.205433	0.875394
	FUMt2_3pp	Fumarate transport via proton symport (3 H) (periplasm)	3 H+[p] + Fumarate[p] => 3 H+[c] + Fumarate[c]	0.0440668	0.56829
	G1PACT	Glucosamine-1-phosphate N-acetyltransferase	Acetyl-CoA[c] + D-Glucosamine 1-phosphate[c] => H+[c] + Coenzyme A[c] + N-Acetyl-D-glucosamine 1-phosphate[c]	0.0492145	0.044479
	G3PD1	G3PD1	Nicotinamide adenine dinucleotide[c] + Glycerol 3-phosphate[c] => H+[c] + Nicotinamide adenine dinucleotide - reduced[c] + Dihydroxyacetone phosphate[c]	-2.13533	2.46201
	G3PD2	Glycerol-3-phosphate dehydrogenase (NADP)	Nicotinamide adenine dinucleotide phosphate[c] + Glycerol 3-phosphate[c] => H+[c] + Nicotinamide adenine dinucleotide phosphate - reduced[c] + Dihydroxyacetone phosphate[c]	-1.27934e-07	1.59447e-06
	G3PD6	Glycerol-3-phosphate dehydrogenase (menaquinone-8)	Menaquinone 8[c] + Glycerol 3-phosphate[c] => Dihydroxyacetone phosphate[c] + Menaquinol 8[c]	2.13531	2.46201
	G3PD7	Glycerol-3-phosphate dehydrogenase (demethylmenaquinone-8)	2-Demethylmenaquinone 8[c] + Glycerol 3-phosphate[c] => Dihydroxyacetone phosphate[c] + 2-Demethylmenaquinol 8[c]	1.78992e-05	6.5696e-06
	G5SADs	L-glutamate 5-semialdehyde dehydratase (spontaneous)	L-Glutamate 5-semialdehyde[c] => H2O[c] + H+[c] + 1-Pyrroline-5-carboxylate[c]	0.0409068	0.0677251
	G5SD	Glutamate-5-semialdehyde dehydrogenase	H+[c] + Nicotinamide adenine dinucleotide phosphate - reduced[c] + L-Glutamate 5-phosphate[c] => Phosphate[c] + Nicotinamide adenine dinucleotide phosphate[c] + L-Glutamate 5-semialdehyde[c]	0.000856458	0.0209637
	G5SD2	Glutamate 5 semialdehyde dehydrogenase	H+[c] + Nicotinamide adenine dinucleotide - reduced[c] + L-Glutamate 5-phosphate[c] => Phosphate[c] + Nicotinamide adenine dinucleotide[c] + L-Glutamate 5-semialdehyde[c]	0.0425566	0.0805821
	G6PDA	Glucosamine-6-phosphate deaminase	H2O[c] + D-Glucosamine 6-phosphate[c] => Ammonium[c] + D-Fructose 6-phosphate[c]	3.01006	1.26775
	G6PDH2r	Glucose 6-phosphate dehydrogenase	Nicotinamide adenine dinucleotide phosphate[c] + D-Glucose 6-phosphate[c] <=> H+[c] + Nicotinamide adenine dinucleotide phosphate - reduced[c] + 6-phospho-D-glucono-1,5-lactone[c]	0.55186	0.240461
	G6PP	Glucose-6-phosphate phosphatase	H2O[c] + D-Glucose 6-phosphate[c] => Phosphate[c] + D-Glucose[c]	0.000928855	0.0262369
	GALKr	Galactokinase	ATP[c] + D-Galactose[c] <=> ADP[c] + H+[c] + Alpha-D-Galactose 1-phosphate[c]	0.03833	0.204305
	GALT	Galactose 1 phosphate uridylyltransferase	H+[c] + UTP[c] + Alpha-D-Galactose 1-phosphate[c] <=> Diphosphate[c] + UDPgalactose[c]	0.03833	0.204305
	GALt2	D galactose transport in via proton symport	H+[e] + D-Galactose[e] => H+[c] + D-Galactose[c]	0.0374902	0.203225
	GALtex	D-galactose transport via diffusion (extracellular to periplasm)	D-Galactose[e] <=> D-Galactose[p]	0.000839774	0.0224319
	GAPD	Glyceraldehyde-3-phosphate dehydrogenase	Phosphate[c] + Nicotinamide adenine dinucleotide[c] + Glyceraldehyde 3-phosphate[c] <=> H+[c] + Nicotinamide adenine dinucleotide - reduced[c] + 3-Phospho-D-glyceroyl phosphate[c]	6.64881	1.19503
	GARFT	Phosphoribosylglycinamide formyltransferase	10-Formyltetrahydrofolate[c] + N1-(5-Phospho-D-ribosyl)glycinamide[c] <=> H+[c] + 5,6,7,8-Tetrahydrofolate[c] + N2-Formyl-N1-(5-phospho-D-ribosyl)glycinamide[c]	0.0493253	0.0790209
	GART	GAR transformylase-T	ATP[c] + Formate[c] + N1-(5-Phospho-D-ribosyl)glycinamide[c] => ADP[c] + Phosphate[c] + H+[c] + N2-Formyl-N1-(5-phospho-D-ribosyl)glycinamide[c]	0.00447696	0.0789317
	GCALDD	Glycolaldehyde dehydrogenase	H2O[c] + Nicotinamide adenine dinucleotide[c] + Glycolaldehyde[c] => 2 H+[c] + Nicotinamide adenine dinucleotide - reduced[c] + Glycolate[c]	0.000181269	7.26998e-06
	GCCa	Glycine-cleavage complex	H+[c] + Glycine[c] + Lipoylprotein S2X[c] => CO2[c] + S Aminomethyldihydrolipoylprotein CH6NS2X[c]	0.00548165	0.0801835
	GCCb	Glycine cleavage complex	5,6,7,8-Tetrahydrofolate[c] + S Aminomethyldihydrolipoylprotein CH6NS2X[c] => Ammonium[c] + 5,10-Methylenetetrahydrofolate[c] + Dihydrolipolprotein H2S2X[c]	0.00548165	0.0801835
	GCCc	Glycine-cleavage complex	Nicotinamide adenine dinucleotide[c] + Dihydrolipolprotein H2S2X[c] => H+[c] + Nicotinamide adenine dinucleotide - reduced[c] + Lipoylprotein S2X[c]	0.00548165	0.0801835
	GDPDPK	GDP diphosphokinase	ATP[c] + GDP[c] => H+[c] + AMP[c] + Guanosine 3',5'-bis(diphosphate)[c]	0.00256291	0.0467466
	GDPMNP	GDP-mannose phyrophosphatase	H2O[c] + GDP-D-mannose[c] => 2 H+[c] + GMP[c] + D-Mannose 1-phosphate[c]	0.005673	0.0696092
	GDPTPDP	Guanosine 3'-diphosphate 5'-triphosphate 3'-diphosphatase	H2O[c] + Guanosine 3'-diphosphate 5'-triphosphate[c] => Diphosphate[c] + GTP[c]	0.00274341	0.0484311
	GF6PTA	Glutamine-fructose-6-phosphate transaminase	L-Glutamine[c] + D-Fructose 6-phosphate[c] => L-Glutamate[c] + D-Glucosamine 6-phosphate[c]	0.00087496	0.0272248
	GHMT2r	Glycine hydroxymethyltransferase, reversible	L-Serine[c] + 5,6,7,8-Tetrahydrofolate[c] <=> H2O[c] + Glycine[c] + 5,10-Methylenetetrahydrofolate[c]	0.104499	0.248092
	GK1	Guanylate kinase (GMP:ATP)	ATP[c] + GMP[c] <=> ADP[c] + GDP[c]	0.0187204	0.109388
	GLCAASE3	Beta-glucuronidase (tryptophanyl)	H2O[c] + Tryptophanyl-beta-D-glucuronide[c] => H+[c] + L-Tryptophan[c] + D-Glucuronate[c]	0.00485723	0.0534936
	GLCP	Glycogen phosphorylase	Phosphate[c] + Glycogen[c] => D-Glucose 1-phosphate[c]	1.67026	1.26556
	GLCS1	Glycogen synthase (ADPGlc)	ADPglucose[c] => ADP[c] + H+[c] + Glycogen[c]	1.67026	1.26556
	GLCURT	Glucuronosyltransferase (tryptophanyl)	UDP-D-glucuronate[c] + L-Tryptophan[c] <=> UDP[c] + Tryptophanyl-beta-D-glucuronide[c]	0.00485723	0.0534936
	GLGC	Glucose-1-phosphate adenylyltransferase	ATP[c] + H+[c] + D-Glucose 1-phosphate[c] => Diphosphate[c] + ADPglucose[c]	1.67026	1.26556
	GLNS	Glutamine synthetase	ATP[c] + L-Glutamate[c] + Ammonium[c] => ADP[c] + Phosphate[c] + H+[c] + L-Glutamine[c]	0.202652	0.0670618
	GLNtex	L-glutamine transport via diffusion (extracellular to periplasm)	L-Glutamine[e] <=> L-Glutamine[p]	0.12085	0.0891267
	GLU5K	Glutamate 5-kinase	ATP[c] + L-Glutamate[c] => ADP[c] + L-Glutamate 5-phosphate[c]	0.043413	0.0828254
	GLUABUTt7pp	4-aminobutyrate/glutamate antiport (periplasm)	4-Aminobutanoate[c] + L-Glutamate[p] <=> L-Glutamate[c] + 4-Aminobutanoate[p]	0.12085	0.0891267
	GLUDxi	Glutamate dehydrogenase NAD	L-Glutamate[c] + H2O[c] + Nicotinamide adenine dinucleotide[c] => Ammonium[c] + H+[c] + Nicotinamide adenine dinucleotide - reduced[c] + 2-Oxoglutarate[c]	-0.031933	0.0899483
	GLUDy	Glutamate dehydrogenase (NADP)	L-Glutamate[c] + H2O[c] + Nicotinamide adenine dinucleotide phosphate[c] => Ammonium[c] + H+[c] + Nicotinamide adenine dinucleotide phosphate - reduced[c] + 2-Oxoglutarate[c]	-5.0377e-05	0.00356219
	GLUFORT	Formimidoyltransferase cyclodeaminase	L-Glutamate[c] + 5forthf c[c] <=> H+[c] + 5,6,7,8-Tetrahydrofolate[c] + N-Formimidoyl-L-glutamate[c]	-0.0232207	0.0888426
	GLUFT	5-Formyltetrahydrofolate	L-Glutamate[c] + H+[c] + 5-Formyltetrahydrofolate[c] => 5,6,7,8-Tetrahydrofolate[c] + N-Formyl-L-glutamate[c]	0.00869139	0.0784251
	GLUN	Glutaminase	H2O[c] + L-Glutamine[c] => L-Glutamate[c] + Ammonium[c]	0.00276717	0.0486391
	GLUNpp	Glutaminase	H2O[p] + L-Glutamine[p] => Ammonium[p] + L-Glutamate[p]	0.12085	0.0891267
	GLUPRT	Glutamine phosphoribosyldiphosphate amidotransferase	H2O[c] + 5-Phospho-alpha-D-ribose 1-diphosphate[c] + L-Glutamine[c] => L-Glutamate[c] + Diphosphate[c] + 5-Phospho-beta-D-ribosylamine[c]	0.0538023	0.00215779
	GLUR	Glutamate racemase	D-Glutamate[c] <=> L-Glutamate[c]	-0.0231595	0.0140492
	GLUSy	Glutamate synthase (NADPH)	H+[c] + Nicotinamide adenine dinucleotide phosphate - reduced[c] + 2-Oxoglutarate[c] + L-Glutamine[c] => 2 L-Glutamate[c] + Nicotinamide adenine dinucleotide phosphate[c]	0.000538484	0.0155369
	GLUt2r	L glutamate transport via proton symport reversible	H+[e] + L-Glutamate[e] <=> L-Glutamate[c] + H+[c]	0.0123555	0.0438016
	GLYBabc	Glycine betaine transport via ABC system	ATP[c] + H2O[c] + Glycine betaine[e] => ADP[c] + Phosphate[c] + H+[c] + Glycine betaine[c]	0.00238722	0.0450639
	GLYBt2r	Glycine betaine transport via proton symport, reversible	H+[e] + Glycine betaine[e] <=> H+[c] + Glycine betaine[c]	-0.00238722	0.0450639
	GLYCK	Glycerate kinase	ATP[c] + (R)-Glycerate[c] => ADP[c] + H+[c] + 3-Phospho-D-glycerate[c]	0.241391	0.674181
	GLYCK2	Glycerate kinase	ATP[c] + (R)-Glycerate[c] => ADP[c] + H+[c] + D-Glycerate 2-phosphate[c]	0.0155544	0.299891
	GLYCLTt2r	Glycolate transport via proton symport, reversible	H+[e] + Glycolate[e] <=> H+[c] + Glycolate[c]	-0.000181269	7.26998e-06
	GLYOX	Hydroxyacylglutathione hydrolase	H2O[c] + (R)-S-Lactoylglutathione[c] => H+[c] + D-Lactate[c] + Reduced glutathione[c]	0.0009471	0.020172
	GLYOX_1	Glyoxalase I; Ni-dependent	(R)-S-Lactoylglutathione[c] <=> Methylglyoxal[c] + Reduced glutathione[c]	-0.0009471	0.020172
	GMPS	GMP synthase	ATP[c] + Ammonium[c] + Xanthosine 5'-phosphate[c] => 2 H+[c] + AMP[c] + Diphosphate[c] + GMP[c]	0.0319042	0.0322425
	GMPS2	GMP synthase	ATP[c] + H2O[c] + L-Glutamine[c] + Xanthosine 5'-phosphate[c] => L-Glutamate[c] + 2 H+[c] + AMP[c] + Diphosphate[c] + GMP[c]	0.000459315	0.0112827
	GND	Phosphogluconate dehydrogenase	Nicotinamide adenine dinucleotide phosphate[c] + 6-Phospho-D-gluconate[c] => Nicotinamide adenine dinucleotide phosphate - reduced[c] + CO2[c] + D-Ribulose 5-phosphate[c]	0.544116	0.229651
	GRTT	Geranyltranstransferase	Isopentenyl diphosphate[c] + Geranyl diphosphate[c] => Diphosphate[c] + Farnesyl diphosphate[c]	0.020342	0.000815837
	GTHRDabc2pp	Glutathione export via ABC system (cytoplasm to periplasm)	ATP[c] + H2O[c] + Reduced glutathione[c] => ADP[c] + Phosphate[c] + H+[c] + Reduced glutathione[p]	0.00177767	0.0274182
	GTHRDabcpp	Reduced glutathione via ABC system (periplasm)	ATP[c] + H2O[c] + Reduced glutathione[p] => ADP[c] + Phosphate[c] + H+[c] + Reduced glutathione[c]	0.00177767	0.0274182
	GTPCI	GTP cyclohydrolase I	H2O[c] + GTP[c] => H+[c] + Formate[c] + 2-Amino-4-hydroxy-6-(erythro-1,2,3-trihydroxypropyl)dihydropteridine triphosphate[c]	0.000135952	5.45248e-06
	GTPCII	GTP cyclohydrolase II	3 H2O[c] + GTP[c] => 2 H+[c] + Diphosphate[c] + Formate[c] + 2 5 Diamino 6 hydroxy 4 5 phosphoribosylamino pyrimidine C9H14N5O8P[c]	8.35044e-05	2.46747e-05
	GTPCII2	GTP cyclohydrolase II (25drapp)	3 H2O[c] + GTP[c] => 2 H+[c] + Diphosphate[c] + Formate[c] + 2,5-Diamino-6-(ribosylamino)-4-(3H)-pyrimidinone 5'-phosphate[c]	7.13025e-06	2.44014e-05
	GTPDPK	GTP diphosphokinase	ATP[c] + GTP[c] => H+[c] + AMP[c] + Guanosine 3'-diphosphate 5'-triphosphate[c]	0.00274341	0.0484311
	GTPHs	GTP amine hydrolysis (spontaneous)	H2O[c] + H+[c] + GTP[c] => Ammonium[c] + XTP[c]	0.00231405	0.0302442
	GUI1	Glucuronate isomerase (D-glucuronate)	D-Glucuronate[c] <=> D-Fructuronate[c]	0.00485723	0.0534936
	H2Otex	H2O transport via diffusion (extracellular to periplasm)	H2O[e] <=> H2O[p]	7.46395	0.906529
	H2Otpp	H2O transport via diffusion (periplasm)	H2O[p] <=> H2O[c]	7.20416	0.547871
	HCO3E	HCO3 equilibration reaction	H2O[c] + CO2[c] <=> H+[c] + Bicarbonate[c]	0.249908	0.714496
	HDCAt2pp	Hexadecanoate transport via proton symport	H+[p] + Hexadecanoate (n-C16:0)[p] => H+[c] + Hexadecanoate (n-C16:0)[c]	0.00297084	0.0354404
	HEX1	Hexokinase (D-glucose:ATP)	ATP[c] + D-Glucose[c] => ADP[c] + H+[c] + D-Glucose 6-phosphate[c]	0.00382325	0.0714449
	HEX4	Hexokinase (D-mannose:ATP)	ATP[c] + D-Mannose[c] => ADP[c] + H+[c] + D-Mannose 6-phosphate[c]	0.003444	0.0543508
	HEX7	Hexokinase (D-fructose:ATP)	ATP[c] + D-Fructose[c] => ADP[c] + H+[c] + D-Fructose 6-phosphate[c]	0.0343125	0.201656
	HEXt2rpp	Hexanoate transport via proton symport, reversible (periplasm)	H+[p] + Hexanoate (n-C6:0)[p] <=> H+[c] + Hexanoate (n-C6:0)[c]	-0.0027456	0.0484675
	HISDr	Histidase r	L-Histidine[c] => Ammonium[c] + Urocanate[c]	0.0232207	0.0888426
	HISTD	Histidinol dehydrogenase	H2O[c] + 2 Nicotinamide adenine dinucleotide[c] + L-Histidinol[c] => 3 H+[c] + 2 Nicotinamide adenine dinucleotide - reduced[c] + L-Histidine[c]	0.00243829	0.0180847
	HISTP	Histidinol-phosphatase	H2O[c] + L-Histidinol phosphate[c] => Phosphate[c] + L-Histidinol[c]	0.00243829	0.0180847
	HMPK1	Hydroxymethylpyrimidine kinase (ATP)	ATP[c] + 4-Amino-5-hydroxymethyl-2-methylpyrimidine[c] => ADP[c] + H+[c] + 4-Amino-2-methyl-5-phosphomethylpyrimidine[c]	1.43722e-05	2.14309e-05
	HMPK2	HMPK2	CTP[c] + 4-Amino-5-hydroxymethyl-2-methylpyrimidine[c] => H+[c] + 4-Amino-2-methyl-5-phosphomethylpyrimidine[c] + CDP[c]	5.30723e-06	1.45203e-05
	HMPK3	HMPK3	4-Amino-5-hydroxymethyl-2-methylpyrimidine[c] + UTP[c] => H+[c] + UDP[c] + 4-Amino-2-methyl-5-phosphomethylpyrimidine[c]	1.49726e-05	2.11993e-05
	HMPK4	HMPK4	GTP[c] + 4-Amino-5-hydroxymethyl-2-methylpyrimidine[c] => H+[c] + 4-Amino-2-methyl-5-phosphomethylpyrimidine[c] + GDP[c]	1.06653e-05	1.9107e-05
	HPPK	HPPK	ATP[c] + 2 Amino 4 hydroxy 6 hydroxymethyl 7 8 dihydropteridine C7H9N5O2[c] => H+[c] + AMP[c] + 2 Amino 4 hydroxy 6 hydroxymethyl 7 8 dihydropteridine diphosphate C7H8N5O8P2[c]	0.000123438	3.9637e-05
	HPPK2	6-hydroxymethyl-dihydropterin pyrophosphokinase	ATP[c] + 6-hydroxymethyl dihydropterin[c] => H+[c] + AMP[c] + 6-hydroxymethyl-dihydropterin pyrophosphate[c]	1.25139e-05	3.93527e-05
	HPYRRx	Hydroxypyruvate reductase (NADH)	H+[c] + Nicotinamide adenine dinucleotide - reduced[c] + Hydroxypyruvate[c] => Nicotinamide adenine dinucleotide[c] + (R)-Glycerate[c]	0.256946	0.732765
	HSDy	Homoserine dehydrogenase (NADPH)	Nicotinamide adenine dinucleotide phosphate[c] + L-Homoserine[c] <=> H+[c] + Nicotinamide adenine dinucleotide phosphate - reduced[c] + L-Aspartate 4-semialdehyde[c]	-0.00299122	0.0268712
	HSERTA	Homoserine O trans acetylase	Acetyl-CoA[c] + L-Homoserine[c] <=> Coenzyme A[c] + O Acetyl L homoserine C6H11NO4[c]	0.000833457	0.0050695
	HSK	Homoserine kinase	ATP[c] + L-Homoserine[c] => ADP[c] + H+[c] + O-Phospho-L-homoserine[c]	0.0018574	0.0263004
	HSST	Homoserine O-succinyltransferase	Succinyl-CoA[c] + L-Homoserine[c] => Coenzyme A[c] + O-Succinyl-L-homoserine[c]	0.000300361	0.00305952
	HSTPT	Histidinol-phosphate transaminase	L-Glutamate[c] + 3-(Imidazol-4-yl)-2-oxopropyl phosphate[c] => 2-Oxoglutarate[c] + L-Histidinol phosphate[c]	0.00243829	0.0180847
	Htex	Proton transport via diffusion (extracellular to periplasm)	H+[e] <=> H+[p]	-10.9279	7.619
	HYPOE	Hypothetical enyme	H2O[c] + Pyridoxamine 5'-phosphate[c] => Phosphate[c] + Pyridoxamine[c]	0.0032167	0.0522238
	ICDHyr	Isocitrate dehydrogenase (NADP)	Nicotinamide adenine dinucleotide phosphate[c] + Isocitrate[c] <=> Nicotinamide adenine dinucleotide phosphate - reduced[c] + 2-Oxoglutarate[c] + CO2[c]	0.0238891	0.0810384
	ICHORS	Isochorismate synthase	Chorismate[c] <=> Isochorismate[c]	2.03217e-05	8.15022e-07
	IG3PS	Imidazole-glycerol-3-phosphate synthase	L-Glutamine[c] + 5-[(5-phospho-1-deoxyribulos-1-ylamino)methylideneamino]-1-(5-phosphoribosyl)imidazole-4-carboxamide[c] => L-Glutamate[c] + H+[c] + 5-Amino-1-(5-Phospho-D-ribosyl)imidazole-4-carboxamide[c] + D-erythro-1-(Imidazol-4-yl)glycerol 3-phosphate[c]	0.00243829	0.0180847
	IGPDH	Imidazoleglycerol-phosphate dehydratase	D-erythro-1-(Imidazol-4-yl)glycerol 3-phosphate[c] => H2O[c] + 3-(Imidazol-4-yl)-2-oxopropyl phosphate[c]	0.00243829	0.0180847
	IGPS	Indole-3-glycerol-phosphate synthase	H+[c] + 1-(2-Carboxyphenylamino)-1-deoxy-D-ribulose 5-phosphate[c] => H2O[c] + CO2[c] + C'-(3-Indolyl)-glycerol 3-phosphate[c]	0.000270411	0.00178816
	ILETA	Isoleucine transaminase	2-Oxoglutarate[c] + L-Isoleucine[c] <=> L-Glutamate[c] + (S)-3-Methyl-2-oxopentanoate[c]	-0.0577424	0.00879385
	ILEtex	L-isoleucine transport via diffusion (extracellular to periplasm)	L-Isoleucine[e] <=> L-Isoleucine[p]	0.00129809	0.00847458
	IMPC	IMP cyclohydrolase	H2O[c] + IMP[c] <=> 5-Formamido-1-(5-phospho-D-ribosyl)imidazole-4-carboxamide[c]	-0.0561953	0.0180789
	IMPD	IMP dehydrogenase	H2O[c] + Nicotinamide adenine dinucleotide[c] + IMP[c] => H+[c] + Nicotinamide adenine dinucleotide - reduced[c] + Xanthosine 5'-phosphate[c]	0.029248	0.00117302
	INOSR	Ketoinositol reductase	Nicotinamide adenine dinucleotide phosphate[c] + Myo-Inositol[c] <=> H+[c] + Nicotinamide adenine dinucleotide phosphate - reduced[c] + 2-Inosose[c]	-0.00436735	0.0754335
	INS2D	Inositol 2-dehydrogenase	Nicotinamide adenine dinucleotide[c] + Myo-Inositol[c] => H+[c] + Nicotinamide adenine dinucleotide - reduced[c] + 2-Inosose[c]	0.00436735	0.0754335
	IPDDI	Isopentenyl-diphosphate D-isomerase	Isopentenyl diphosphate[c] <=> Dimethylallyl diphosphate[c]	-0.194685	0.0439382
	IPDPS	1-hydroxy-2-methyl-2-(E)-butenyl 4-diphosphate reductase (ipdp)	H+[c] + Nicotinamide adenine dinucleotide - reduced[c] + 1-hydroxy-2-methyl-2-(E)-butenyl 4-diphosphate[c] => H2O[c] + Nicotinamide adenine dinucleotide[c] + Isopentenyl diphosphate[c]	0.00867489	0.0432173
	IPMD	3-isopropylmalate dehydrogenase	Nicotinamide adenine dinucleotide[c] + 3-Carboxy-2-hydroxy-4-methylpentanoate[c] => H+[c] + Nicotinamide adenine dinucleotide - reduced[c] + 3-Carboxy-4-methyl-2-oxopentanoate[c]	0.641674	0.162152
	IPPMIa	3-isopropylmalate dehydratase	3-Carboxy-2-hydroxy-4-methylpentanoate[c] <=> H2O[c] + 2-Isopropylmaleate[c]	-0.641674	0.162152
	IPPMIb	2-isopropylmalate hydratase	H2O[c] + 2-Isopropylmaleate[c] <=> 3-Carboxy-3-hydroxy-4-methylpentanoate[c]	-0.641674	0.162152
	IPPS	2-isopropylmalate synthase	H2O[c] + 3-Methyl-2-oxobutanoate[c] + Acetyl-CoA[c] => H+[c] + Coenzyme A[c] + 3-Carboxy-3-hydroxy-4-methylpentanoate[c]	0.641674	0.162152
	ITCY	ITP:cytidine 5'-phosphotransferase	Cytidine[c] + ITP[c] => H+[c] + IDP[c] + CMP[c]	0.00326425	0.0520055
	IZPN_1	Imidazolonepropionase	H2O[c] + 4-Imidazolone-5-propanoate[c] => N-Formimidoyl-L-glutamate[c]	0.0232207	0.0888426
	KARA1i	Acetohydroxy acid isomeroreductase	H+[c] + Nicotinamide adenine dinucleotide phosphate - reduced[c] + (S)-2-Acetolactate[c] => Nicotinamide adenine dinucleotide phosphate[c] + (R)-2,3-Dihydroxy-3-methylbutanoate[c]	0.726221	0.162046
	KARA2	Ketol-acid reductoisomerase (2-Acetolactate)	H+[c] + Nicotinamide adenine dinucleotide phosphate - reduced[c] + (S)-2-Aceto-2-hydroxybutanoate[c] <=> Nicotinamide adenine dinucleotide phosphate[c] + (R)-2,3-Dihydroxy-3-methylpentanoate[c]	0.0577424	0.00879385
	KAS13	B-ketoacyl synthetase (octadecanoate)	23 H+[c] + 16 Nicotinamide adenine dinucleotide phosphate - reduced[c] + 8 Malonyl-CoA[c] + Acetyl-CoA[c] => 7 H2O[c] + 9 Coenzyme A[c] + 16 Nicotinamide adenine dinucleotide phosphate[c] + Octadecanoate (n-C18:0)[c] + 8 CO2[c]	9.11901e-05	0.00202772
	KAS17	B-ketoacyl synthetase (n-C18:1)	22 H+[c] + 15 Nicotinamide adenine dinucleotide phosphate - reduced[c] + 8 Malonyl-CoA[c] + Acetyl-CoA[c] => 7 H2O[c] + 9 Coenzyme A[c] + 15 Nicotinamide adenine dinucleotide phosphate[c] + Octadecenoate (n-C18:1)[c] + 8 CO2[c]	9.26456e-05	0.00207115
	KAS7	B-ketoacyl synthetase (n-C16:1)	19 H+[c] + 13 Nicotinamide adenine dinucleotide phosphate - reduced[c] + 7 Malonyl-CoA[c] + Acetyl-CoA[c] => 6 H2O[c] + 8 Coenzyme A[c] + 13 Nicotinamide adenine dinucleotide phosphate[c] + Hexadecenoate (n-C16:1)[c] + 7 CO2[c]	0.00022074	0.0033217
	KAS8	B-ketoacyl synthetase (palmitate, n-C16:0)	20 H+[c] + 14 Nicotinamide adenine dinucleotide phosphate - reduced[c] + 7 Malonyl-CoA[c] + Acetyl-CoA[c] => 6 H2O[c] + 8 Coenzyme A[c] + 14 Nicotinamide adenine dinucleotide phosphate[c] + Hexadecanoate (n-C16:0)[c] + 7 CO2[c]	0.000150591	0.00275633
	Kt1	Potassium transport via uniport (facilitated diffusion)	Potassium[e] => Potassium[c]	2.49574	5.14649
	Kt2pp	Potassium transport in via proton symport (periplasm)	H+[p] + Potassium[p] => H+[c] + Potassium[c]	0.0541439	0.900112
	Kt2r	Potassium reversible transport via proton symport	H+[e] + Potassium[e] => H+[c] + Potassium[c]	0.0424424	0.801262
	Kt3pp	Potassium transport out via proton antiport (periplasm)	H+[p] + Potassium[c] => H+[c] + Potassium[p]	2.74566	5.43103
	Ktex	Potassium transport via diffusion (extracellular to periplasm)	Potassium[e] <=> Potassium[p]	-2.57596	5.26108
	LADGMDH	L-alanyl-gamma-D-glutamyl-meso-diaminopimelate hydrolase	H2O[c] + L-alanine-D-glutamate-meso-2,6-diaminoheptanedioate[c] => L-alanine-D-glutamate[c] + Meso-2,6-Diaminoheptanedioate[c]	0.00283777	0.0141049
	LALGP	L-alanyl-gamma-L-glutamate peptidase	H2O[c] + L-alanine-L-glutamate[c] => L-Glutamate[c] + L-Alanine[c]	0.00283777	0.0141049
	LDGUNPD	Linear diguanylate phosphodiesterase	H2O[c] + 5-Phosphoguanylyl(3->5)guanosine[c] => H+[c] + 2 GMP[c]	0.00271977	0.0339154
	LDH_D	D-lactate dehydrogenase	Nicotinamide adenine dinucleotide[c] + D-Lactate[c] <=> H+[c] + Nicotinamide adenine dinucleotide - reduced[c] + Pyruvate[c]	0.763833	0.0245755
	LEUTA	Leucine transaminase	2-Oxoglutarate[c] + L-Leucine[c] <=> L-Glutamate[c] + 4-Methyl-2-oxopentanoate[c]	0.177163	0.160378
	MACPD	Malonyl-ACP decarboxylase	H+[c] + Malonyl-[acyl-carrier protein][c] => CO2[c] + Acetyl-ACP[c]	0.00308443	0.0513303
	MALt2_3	Malate transport via proton symport (3 H)	3 H+[e] + L-Malate[e] => 3 H+[c] + L-Malate[c]	0.20918	0.0019842
	MALt2_3pp	Malate transport via proton symport (3 H) (periplasm)	3 H+[p] + L-Malate[p] => 3 H+[c] + L-Malate[c]	0.0726875	1.04751
	MALtpp	Malate transport via diffusion (periplasm to cytosol)	H+[p] + L-Malate[p] <=> H+[c] + L-Malate[c]	-0.0726875	1.04751
	MAN1PT	Mannose 1 phosphate guanylyltransferase	H+[c] + GTP[c] + D-Mannose 1-phosphate[c] => Diphosphate[c] + GDP-D-mannose[c]	0.0024012	0.0453242
	MAN1PT2	Mannose-1-phosphate guanylyltransferase (GDP)	H+[c] + GDP[c] + D-Mannose 1-phosphate[c] => Phosphate[c] + GDP-D-mannose[c]	0.0032718	0.05298
	MANAO	Mannonate oxidoreductase	Nicotinamide adenine dinucleotide[c] + D-Mannonate[c] <=> H+[c] + Nicotinamide adenine dinucleotide - reduced[c] + D-Fructuronate[c]	-0.00485723	0.0534936
	MCOATA	Malonyl-CoA-ACP transacylase	Acyl carrier protein[c] + Malonyl-CoA[c] <=> Coenzyme A[c] + Malonyl-[acyl-carrier protein][c]	0.00308443	0.0513303
	MCTP1App	Murein crosslinking transpeptidase 1A:(A2pm->D-ala) (periplasm)	Two linked disacharide pentapeptide murein units (uncrosslinked, middle of chain)[p] => D-Alanine[p] + Two disacharide linked murein units, pentapeptide crosslinked tetrapeptide (A2pm->D-ala) (middle of chain)[p]	0.00104622	0.00609692
	MCTP2App	Murein crosslinking transpeptidase 1A:(A2pm->D-ala) (periplasm)	Three linked disacharide pentapeptide murein units (uncrosslinked, middle of chain)[p] => 2 D-Alanine[p] + Three disacharide linked murein units (pentapeptide crosslinked tetrapeptide (A2pm->D-ala) tetrapeptide corsslinked tetrapeptide (A2pm->D-ala)) (middle of chain)[p]	0.00020942	0.00223525
	MDDCP1pp	Murein D,D-carboxypeptidase (murein5px4p) (periplasm)	H2O[p] + Two disacharide linked murein units, pentapeptide crosslinked tetrapeptide (A2pm->D-ala) (middle of chain)[p] => D-Alanine[p] + Two disacharide linked murein units, tetrapeptide corsslinked tetrapeptide (A2pm->D-ala) (middle of chain)[p]	8.8923e-05	0.00181313
	MDDCP2pp	Murein D,D-carboxypeptidase (murein5px4px4p) (periplasm)	H2O[p] + Three disacharide linked murein units (pentapeptide crosslinked tetrapeptide (A2pm->D-ala) tetrapeptide corsslinked tetrapeptide (A2pm->D-ala)) (middle of chain)[p] => D-Alanine[p] + Three disacharide linked murein units (tetrapeptide crosslinked tetrapeptide (A2pm->D-ala) & tetrapeptide corsslinked tetrapeptide (A2pm->D-ala)) (middle of chain)[p]	0.00020942	0.00223525
	MDDCP3pp	Murein D,D-carboxypeptidase (murein5p5p) (periplasm)	H2O[p] + Two linked disacharide pentapeptide murein units (uncrosslinked, middle of chain)[p] => D-Alanine[p] + Two linked disacharide pentapeptide and tetrapeptide murein units (uncrosslinked, middle of chain)[p]	5.85328e-05	0.00146266
	MDDCP4pp	Murein D,D-carboxypeptidase (murein5p4p) (periplasm)	H2O[p] + Two linked disacharide pentapeptide and tetrapeptide murein units (uncrosslinked, middle of chain)[p] => D-Alanine[p] + Two linked disacharide tetrapeptide murein units (uncrosslinked, middle of chain)[p]	0.00101583	0.00600687
	MDDEP1pp	Murein D,D-endopeptidase (murein4px4p) (periplasm)	H2O[p] + Two disacharide linked murein units, tetrapeptide corsslinked tetrapeptide (A2pm->D-ala) (middle of chain)[p] => Two linked disacharide tetrapeptide murein units (uncrosslinked, middle of chain)[p]	0.000298343	0.00287168
	MDDEP3pp	Murein D,D-endopeptidase (murein5px4p) (periplasm)	H2O[p] + Two disacharide linked murein units, pentapeptide crosslinked tetrapeptide (A2pm->D-ala) (middle of chain)[p] => Two linked disacharide pentapeptide and tetrapeptide murein units (uncrosslinked, middle of chain)[p]	0.000957299	0.00583569
	MDDEP4pp	Murein D,D-endopeptidase (murein4px4px4p) (periplasm)	H2O[p] + Three disacharide linked murein units (tetrapeptide crosslinked tetrapeptide (A2pm->D-ala) & tetrapeptide corsslinked tetrapeptide (A2pm->D-ala)) (middle of chain)[p] => Three disacharide linked murein units (tetrapeptide crosslinked tetrapeptide (A2pm->D-ala), one uncrosslinked tetrapaptide) (middle of chain)[p]	0.00020942	0.00223525
	MDH	Malate dehydrogenase	Nicotinamide adenine dinucleotide[c] + L-Malate[c] <=> H+[c] + Nicotinamide adenine dinucleotide - reduced[c] + Oxaloacetate[c]	-0.178514	0.728589
	ME2	Malic enzyme (NADP)	Nicotinamide adenine dinucleotide phosphate[c] + L-Malate[c] => Nicotinamide adenine dinucleotide phosphate - reduced[c] + Pyruvate[c] + CO2[c]	0.0930394	0.366909
	MECDPDH_syn	2C-methyl-D-erythritol 2,4 cyclodiphosphate dehydratase	Nicotinamide adenine dinucleotide phosphate - reduced[c] + 2-C-methyl-D-erythritol 2,4-cyclodiphosphate[c] => H2O[c] + Nicotinamide adenine dinucleotide phosphate[c] + 1-hydroxy-2-methyl-2-(E)-butenyl 4-diphosphate[c]	0.223701	0.00897176
	MECDPS	2-C-methyl-D-erythritol 2,4-cyclodiphosphate synthase	2-phospho-4-(cytidine 5'-diphospho)-2-C-methyl-D-erythritol[c] => CMP[c] + 2-C-methyl-D-erythritol 2,4-cyclodiphosphate[c]	0.223701	0.00897176
	MELIBt2pp	Melibiose transport in via symport (periplasm)	H+[p] + Melibiose[p] => H+[c] + Melibiose[c]	0.0573452	0.92943
	MELIBt3ipp	Melibiose transport in via antiport (periplasm)	H+[p] + Melibiose[c] => H+[c] + Melibiose[p]	0.0573452	0.92943
	MEPCT	2-C-methyl-D-erythritol 4-phosphate cytidylyltransferase	H+[c] + CTP[c] + 2-C-methyl-D-erythritol 4-phosphate[c] => Diphosphate[c] + 4-(cytidine 5'-diphospho)-2-C-methyl-D-erythritol[c]	0.223701	0.00897176
	METAT	Methionine adenosyltransferase	ATP[c] + H2O[c] + L-Methionine[c] => Phosphate[c] + Diphosphate[c] + S-Adenosyl-L-methionine[c]	6.56391e-05	2.63252e-06
	METS_1	METS	5-Methyltetrahydrofolate[c] + L-Homocysteine[c] => L-Methionine[c] + 5,6,7,8-Tetrahydrofolate[c]	0.00115414	0.00587889
	MG2abc	Magnesium transport via ABC system	ATP[c] + H2O[c] + Magnesium[e] => ADP[c] + Phosphate[c] + H+[c] + Magnesium[c]	3.32948e-06	7.84981e-05
	MG2tex	Magnesium (Mg+2) transport via diffusion (extracellular to periplasm)	Magnesium[e] <=> Magnesium[p]	7.27459e-06	0.000114945
	MG2uabcpp	Magnesium (Mg+2) ABC transporter (ubtake, periplasm)	ATP[c] + H2O[c] + Magnesium[p] => ADP[c] + Phosphate[c] + H+[c] + Magnesium[c]	7.27459e-06	0.000114945
	MGSA	Methylglyoxal synthase	Dihydroxyacetone phosphate[c] => Phosphate[c] + Methylglyoxal[c]	0.0009471	0.020172
	MGt5	MGt5	Magnesium[c] => Magnesium[e]	-0.0017523	0.000151141
	MLTGY1pp	Murein lytic transglycosylase (murein4p4p) (periplasm)	Two linked disacharide tetrapeptide murein units (uncrosslinked, middle of chain)[p] => 2 N-Acetyl-D-glucosamine(anhydrous)N-Acetylmuramyl-tetrapeptide[p]	0.00131417	0.00661233
	MLTGY4pp	Murein lytic transglycosylase (murein4px4p4p) (periplasm)	Three disacharide linked murein units (tetrapeptide crosslinked tetrapeptide (A2pm->D-ala), one uncrosslinked tetrapaptide) (middle of chain)[p] => N-Acetyl-D-glucosamine(anhydrous)N-Acetylmuramyl-tetrapeptide[p] + Two disacharide linked murein units, tetrapeptide corsslinked tetrapeptide (A2pm->D-ala) (middle of chain)[p]	0.00020942	0.00223525
	MMCD	Methylmalonyl-CoA decarboxylase	H+[c] + (S)-Methylmalonyl-CoA[c] => CO2[c] + Propanoyl-CoA[c]	3.59741	0.32483
	MME	Methylmalonyl-CoA epimerase	(R)-Methylmalonyl-CoA[c] <=> (S)-Methylmalonyl-CoA[c]	0.174743	0.773952
	MMM	Methylmalonyl-CoA mutase	Succinyl-CoA[c] => (S)-Methylmalonyl-CoA[c]	3.41963	0.83523
	MMM2	Methylmalonyl-CoA mutase	Succinyl-CoA[c] => (R)-Methylmalonyl-CoA[c]	0.174743	0.773952
	MN6PP	Mannose 6-phosphate phosphatase	H2O[c] + D-Mannose 6-phosphate[c] => Phosphate[c] + D-Mannose[c]	0.003444	0.0543508
	MNabc	Manganese transport via ABC system	ATP[c] + H2O[c] + Mn2+[e] => ADP[c] + Phosphate[c] + H+[c] + Mn2+[c]	2.68105e-07	6.31942e-06
	MNNH	D-mannonate hydrolyase	D-Mannonate[c] => H2O[c] + 2-Dehydro-3-deoxy-D-gluconate[c]	0.00485723	0.0534936
	MNt2	Manganese transport in via proton symport	H+[e] + Mn2+[e] => H+[c] + Mn2+[c]	0.000140155	8.18229e-06
	MOHMT	3-methyl-2-oxobutanoate hydroxymethyltransferase	H2O[c] + 3-Methyl-2-oxobutanoate[c] + 5,10-Methylenetetrahydrofolate[c] => 2-Dehydropantoate[c] + 5,6,7,8-Tetrahydrofolate[c]	0.000117053	4.69452e-06
	MPTG	Murein polymerizing transglycosylase	2 Undecaprenyl-diphospho-N-acetylmuramoyl-(N-acetylglucosamine)-L-ala-D-glu-meso-2,6-diaminopimeloyl-D-ala-D-ala[c] => 2 H+[c] + 2 Undecaprenyl diphosphate[c] + Two linked disacharide pentapeptide murein units (uncrosslinked, middle of chain)[p]	0.00131417	0.00661233
	MPTG2	Murein polymerizing transglycosylase 2 (three linked units)	Undecaprenyl-diphospho-N-acetylmuramoyl-(N-acetylglucosamine)-L-ala-D-glu-meso-2,6-diaminopimeloyl-D-ala-D-ala[c] + Two linked disacharide pentapeptide murein units (uncrosslinked, middle of chain)[p] => H+[c] + Undecaprenyl diphosphate[c] + Three linked disacharide pentapeptide murein units (uncrosslinked, middle of chain)[p]	0.00020942	0.00223525
	MTHFC	Methenyltetrahydrofolate cyclohydrolase	H2O[c] + 5,10-Methenyltetrahydrofolate[c] <=> 10-Formyltetrahydrofolate[c] + H+[c]	0.12036	0.207186
	MTHFD	Methylenetetrahydrofolate dehydrogenase (NADP)	Nicotinamide adenine dinucleotide phosphate[c] + 5,10-Methylenetetrahydrofolate[c] <=> Nicotinamide adenine dinucleotide phosphate - reduced[c] + 5,10-Methenyltetrahydrofolate[c]	0.105831	0.236173
	NACODA	N-acetylornithine deacetylase	H2O[c] + N-Acetyl-L-glutamate 5-semialdehyde[c] => Acetate[c] + L-Glutamate 5-semialdehyde[c]	0.00186647	0.025021
	NADK	NAD kinase	ATP[c] + Nicotinamide adenine dinucleotide[c] => ADP[c] + H+[c] + Nicotinamide adenine dinucleotide phosphate[c]	9.0838e-05	3.64314e-06
	NADS1	NAD synthase (nh3)	ATP[c] + Ammonium[c] + Deamino-NAD+[c] => H+[c] + Nicotinamide adenine dinucleotide[c] + AMP[c] + Diphosphate[c]	0.00291765	0.0282751
	NADS2	Nicotinate-mononucleotide adenylyltransferase	ATP[c] + H2O[c] + L-Glutamine[c] + Deamino-NAD+[c] => L-Glutamate[c] + H+[c] + Nicotinamide adenine dinucleotide[c] + AMP[c] + Diphosphate[c]	0.000245313	0.00710502
	NADTRHD	NAD transhydrogenase	Nicotinamide adenine dinucleotide[c] + Nicotinamide adenine dinucleotide phosphate - reduced[c] => Nicotinamide adenine dinucleotide - reduced[c] + Nicotinamide adenine dinucleotide phosphate[c]	0.0132143	0.107606
	NAPRT	NAPRTase	H+[c] + 5-Phospho-alpha-D-ribose 1-diphosphate[c] + Nicotinate[c] => Diphosphate[c] + Nicotinate D-ribonucleotide[c]	0.000197321	0.00633732
	NAt3_2	Sodium proton antiporter (H:NA is 2)	2 H+[e] + Sodium[c] => 2 H+[c] + Sodium[e]	0.0789011	1.546
	NAt3_2pp	Sodium proton antiporter (H:NA is 2) (periplasm)	2 H+[p] + Sodium[c] => 2 H+[c] + Sodium[p]	0.0796547	1.56028
	NAt3pp	Sodium transport out via proton antiport (cytoplasm to periplasm)	H+[p] + Sodium[c] <=> H+[c] + Sodium[p]	-4.00313	3.87065
	NAtex	Sodium transport via diffusion (extracellular to periplasm)	Sodium[e] <=> Sodium[p]	-0.0270425	2.73323
	NDPK1	Nucleoside-diphosphate kinase (ATP:GDP)	ATP[c] + GDP[c] => ADP[c] + GTP[c]	0.0496358	0.127764
	NDPK2	Nucleoside-diphosphate kinase (ATP:UDP)	ATP[c] + UDP[c] => ADP[c] + UTP[c]	0.108843	0.214442
	NDPK3	Nucleoside-diphosphate kinase (ATP:CDP)	ATP[c] + CDP[c] => ADP[c] + CTP[c]	0.210804	0.0649206
	NDPK4	Nucleoside-diphosphate kinase (ATP:dTDP)	ATP[c] + DTDP[c] => ADP[c] + DTTP[c]	0.00486644	0.0640589
	NDPK5	Nucleoside-diphosphate kinase (ATP:dGDP)	ATP[c] + DGDP[c] => ADP[c] + DGTP[c]	0.00288549	0.0494254
	NDPK6	Nucleoside-diphosphate kinase (ATP:dUDP)	ATP[c] + DUDP[c] => ADP[c] + DUTP[c]	0.0041328	0.0595144
	NDPK7	Nucleoside-diphosphate kinase (ATP:dCDP)	ATP[c] + DCDP[c] => ADP[c] + DCTP[c]	0.00389576	0.0573476
	NDPK8	Nucleoside-diphosphate kinase (ATP:dADP)	ATP[c] + DADP[c] => ADP[c] + DATP[c]	0.0082849	0.118663
	NDPK9	Nucleoside diphosphate kinase ATPIDP	ATP[c] + IDP[c] => ADP[c] + ITP[c]	0.398012	0.688439
	NFORGLUAH	NFORGLUAH	H2O[c] + N-Formyl-L-glutamate[c] => L-Glutamate[c] + 2 H+[c] + Formate[c]	0.00869139	0.0784251
	NH3c	Ammomnium proton dissociation	H+[c] + Ammonia[c] <=> Ammonium[c]	0.000801454	0.0151271
	NH4tex	Ammonia transport via diffusion (extracellular to periplasm)	Ammonium[e] <=> Ammonium[p]	-9.37512	1.48653
	NH4tpp	Ammonia reversible transport (periplasm)	Ammonium[p] <=> Ammonium[c]	-9.15272	1.21508
	NI2t4pp	Nickel transport out via antiport (periplasm)	H+[p] + Potassium[p] + Nickel[c] => H+[c] + Potassium[c] + Nickel[p]	0.0064005	0.0737382
	NI2tex	Nickel transport via diffusion (extracellular to periplasm)	Nickel[e] <=> Nickel[p]	-0.0043437	0.0607944
	NI2uabcpp	Nickel transport via ABC system (uptake, periplasm)	ATP[c] + H2O[c] + Nickel[p] => ADP[c] + Phosphate[c] + H+[c] + Nickel[c]	0.0020568	0.0419432
	NIabc	Nickel transport via ABC system	ATP[c] + H2O[c] + Nickel[e] => ADP[c] + Phosphate[c] + H+[c] + Nickel[c]	0.0043437	0.0607944
	NICRNS	NICRNS	ATP[c] + Nicotinate D-ribonucleoside[c] => ADP[c] + H+[c] + Nicotinate D-ribonucleotide[c]	0.00296131	0.0284519
	NMNHYD	Nicotinamide ribonucleotide phosphohydrolase	H2O[c] + NMN[c] => Phosphate[c] + N Ribosylnicotinamide C11H15N2O5[c]	0.00315863	0.0291291
	NMNP	NMN permease	NMN[e] => NMN[c]	0.000458591	4.7401e-05
	NNAM	Nicotinamidase	H2O[c] + Nicotinamide[c] => Ammonium[c] + Nicotinate[c]	0.00315863	0.0291291
	NNATr	Nicotinate-nucleotide adenylyltransferase	ATP[c] + H+[c] + Nicotinate D-ribonucleotide[c] <=> Diphosphate[c] + Deamino-NAD+[c]	0.00316297	0.0291295
	NNDPR	Nicotinate-nucleotide diphosphorylase (carboxylating)	2 H+[c] + 5-Phospho-alpha-D-ribose 1-diphosphate[c] + Quinolinate[c] => Diphosphate[c] + CO2[c] + Nicotinate D-ribonucleotide[c]	4.33829e-06	4.55812e-05
	NOVBCNtex	Novobiocin transport via diffusion (extracellular to periplasm)	Novobiocin[e] <=> Novobiocin[p]	0.0612524	1.36841
	NOVBCNtpp	Novobiocin transport via TolC system	H+[p] + Novobiocin[p] => H+[c] + Novobiocin[e]	0.0612524	1.36841
	NP1	NP1	H+[c] + Nicotinate[c] + Alpha-D-Ribose 1-phosphate[c] => Phosphate[c] + Nicotinate D-ribonucleoside[c]	0.00296131	0.0284519
	NPHS	Naphthoate synthase	O-Succinylbenzoyl-CoA[c] => Coenzyme A[c] + 1,4-Dihydroxy-2-naphthoate[c]	2.03217e-05	8.15022e-07
	NTD1	5'-nucleotidase (dUMP)	H2O[c] + DUMP[c] => Phosphate[c] + Deoxyuridine[c]	0.0003444	0.0172183
	NTD10	5'-nucleotidase (XMP)	H2O[c] + Xanthosine 5'-phosphate[c] => Phosphate[c] + Xanthosine[c]	0.00390953	0.0405748
	NTD2	5'-nucleotidase (UMP)	H2O[c] + UMP[c] => Phosphate[c] + Uridine[c]	0.00540765	0.0675107
	NTD3	5'-nucleotidase (dCMP)	H2O[c] + DCMP[c] => Phosphate[c] + Deoxycytidine[c]	0.00584767	0.0706798
	NTD4	5'-nucleotidase (CMP)	H2O[c] + CMP[c] => Phosphate[c] + Cytidine[c]	0.00763915	0.0782165
	NTD5	5'-nucleotidase (dTMP)	H2O[c] + DTMP[c] => Phosphate[c] + Thymidine[c]	0.00432961	0.055658
	NTD7	5'-nucleotidase (AMP)	H2O[c] + AMP[c] => Phosphate[c] + Adenosine[c]	0.0030996	0.0515721
	NTP10	Nucleoside-triphosphatase (ITP)	H2O[c] + ITP[c] => Phosphate[c] + H+[c] + IDP[c]	0.0013776	0.0344159
	NTP3	Nucleoside-triphosphatase (GTP)	H2O[c] + GTP[c] => Phosphate[c] + H+[c] + GDP[c]	0.00120481	0.0321806
	NTP5	Nucleoside-triphosphatase (CTP)	H2O[c] + CTP[c] => Phosphate[c] + H+[c] + CDP[c]	0.00434084	0.0519885
	NTPP1	Nucleoside triphosphate pyrophosphorylase (dgtp)	H2O[c] + DGTP[c] => H+[c] + Diphosphate[c] + DGMP[c]	0.00291462	0.0495246
	NTPP11	Nucleoside triphosphate pyrophosphorylase (xtp)	H2O[c] + XTP[c] => H+[c] + Diphosphate[c] + Xanthosine 5'-phosphate[c]	0.00231405	0.0302442
	NTPP2	Nucleoside triphosphate pyrophosphorylase (gtp)	H2O[c] + GTP[c] => H+[c] + Diphosphate[c] + GMP[c]	0.0020664	0.0421338
	NTPP3	Nucleoside triphosphate pyrophosphorylase (dctp)	H2O[c] + DCTP[c] => H+[c] + Diphosphate[c] + DCMP[c]	0.00390318	0.0573475
	NTPP4	Nucleoside triphosphate pyrophosphorylase (ctp)	H2O[c] + CTP[c] => H+[c] + Diphosphate[c] + CMP[c]	0.00195928	0.0400484
	NTPP5	Nucleoside triphosphate pyrophosphorylase (datp)	H2O[c] + DATP[c] => H+[c] + Diphosphate[c] + DAMP[c]	0.00560188	0.0593722
	NTPP6	Nucleoside triphosphate pyrophosphorylase (atp)	ATP[c] + H2O[c] => H+[c] + AMP[c] + Diphosphate[c]	0.0013719	0.0342755
	NTPP7	Nucleoside triphosphate pyrophosphorylase (dttp)	H2O[c] + DTTP[c] => H+[c] + Diphosphate[c] + DTMP[c]	0.00486644	0.0640589
	NTPP8	Nucleoside triphosphate pyrophosphorylase (utp)	H2O[c] + UTP[c] => H+[c] + Diphosphate[c] + UMP[c]	0.00194878	0.0401686
	NTPP9	Nucleoside triphosphate pyrophosphorylase (itp)	H2O[c] + ITP[c] => H+[c] + Diphosphate[c] + IMP[c]	0.00236734	0.0316531
	OBTFL	2-Oxobutanoate formate lyase	Coenzyme A[c] + 2-Oxobutanoate[c] => Formate[c] + Propanoyl-CoA[c]	0.0259729	0.145471
	OCDCAt2pp	Octadecanoate transport via proton symport	H+[p] + Octadecanoate (n-C18:0)[p] => H+[c] + Octadecanoate (n-C18:0)[c]	0.00350502	0.0385713
	OCDCEAt2pp	Octadecenoate transport via proton symport	H+[p] + Octadecenoate (n-C18:1)[p] => H+[c] + Octadecenoate (n-C18:1)[c]	0.00261126	0.0331431
	OCTDPS	Octaprenyl pyrophosphate synthase	Farnesyl diphosphate[c] + 5 Isopentenyl diphosphate[c] => 5 Diphosphate[c] + All-trans-Octaprenyl diphosphate[c]	2.03217e-05	8.15022e-07
	OHPBAT	O-Phospho-4-hydroxy-L-threonine:2-oxoglutarate aminotransferase	L-Glutamate[c] + 2-Oxo-3-hydroxy-4-phosphobutanoate[c] <=> 2-Oxoglutarate[c] + O-Phospho-4-hydroxy-L-threonine[c]	5.63837e-07	4.14683e-06
	OIVD3	2-oxoisovalerate dehydrogenase (acylating; 3-methyl-2-oxopentanoate)	Nicotinamide adenine dinucleotide[c] + Coenzyme A[c] + (S)-3-Methyl-2-oxopentanoate[c] => Nicotinamide adenine dinucleotide - reduced[c] + CO2[c] + 2-Methylbutanoyl-CoA[c]	0.299544	1.39167
	OMCDC	2-Oxo-4-methyl-3-carboxypentanoate decarboxylation	H+[c] + 3-Carboxy-4-methyl-2-oxopentanoate[c] => CO2[c] + 4-Methyl-2-oxopentanoate[c]	0.641674	0.162152
	OMPDC	Orotidine-5'-phosphate decarboxylase	H+[c] + Orotidine 5'-phosphate[c] => CO2[c] + UMP[c]	0.0324633	0.0016272
	ORPT	Orotate phosphoribosyltransferase	Diphosphate[c] + Orotidine 5'-phosphate[c] <=> 5-Phospho-alpha-D-ribose 1-diphosphate[c] + Orotate[c]	-0.0324633	0.0016272
	OXGDC	OXGDC	H+[c] + 2-Oxoglutarate[c] => CO2[c] + Succinic semialdehyde[c]	0.00156106	0.0306931
	P5CD	1-pyrroline-5-carboxylate dehydrogenase	2 H2O[c] + Nicotinamide adenine dinucleotide[c] + 1-Pyrroline-5-carboxylate[c] => L-Glutamate[c] + H+[c] + Nicotinamide adenine dinucleotide - reduced[c]	0.00527254	0.065288
	P5CR	Pyrroline-5-carboxylate reductase	2 H+[c] + Nicotinamide adenine dinucleotide phosphate - reduced[c] + 1-Pyrroline-5-carboxylate[c] => Nicotinamide adenine dinucleotide phosphate[c] + L-Proline[c]	0.00482283	0.0764384
	P5CRx	P5CRx	2 H+[c] + Nicotinamide adenine dinucleotide - reduced[c] + 1-Pyrroline-5-carboxylate[c] => Nicotinamide adenine dinucleotide[c] + L-Proline[c]	1.71983	1.77188
	PA120abcpp	Phosphatidate transport via ABC system (n-C12:0, periplasm)	ATP[c] + H2O[c] + 1,2-didodecanoyl-sn-glycerol 3-phosphate[c] => ADP[c] + Phosphate[c] + H+[c] + 1,2-didodecanoyl-sn-glycerol 3-phosphate[p]	0.00264725	0.0335308
	PA140abcpp	Phosphatidate transport via ABC system (n-C14:0, periplasm)	ATP[c] + H2O[c] + 1,2-ditetradecanoyl-sn-glycerol 3-phosphate[c] => ADP[c] + Phosphate[c] + H+[c] + 1,2-ditetradecanoyl-sn-glycerol 3-phosphate[p]	0.00311868	0.0362022
	PA161abcpp	Phosphatidate transport via ABC system (n-C16:1, periplasm)	ATP[c] + H2O[c] + 1,2-dihexadec-9-enoyl-sn-glycerol 3-phosphate[c] => ADP[c] + Phosphate[c] + H+[c] + 1,2-dihexadec-9-enoyl-sn-glycerol 3-phosphate[p]	0.00280385	0.0344413
	PA181abcpp	Phosphatidate transport via ABC system (n-C18:1, periplasm)	ATP[c] + H2O[c] + 1,2-dioctadec-11-enoyl-sn-glycerol 3-phosphate[c] => ADP[c] + Phosphate[c] + H+[c] + 1,2-dioctadec-11-enoyl-sn-glycerol 3-phosphate[p]	0.00272948	0.0340276
	PABB	PABB	Ammonium[c] + Chorismate[c] => H2O[c] + 4-amino-4-deoxychorismate[c]	0.000135692	7.92176e-06
	PAPA120pp	Phosphatidate phosphatase (periplasmic, n-C12:0)	H2O[p] + 1,2-didodecanoyl-sn-glycerol 3-phosphate[p] => 1,2-Diacyl-sn-glycerol (didodecanoyl, n-C12:0)[p] + Phosphate[p]	0.00264725	0.0335308
	PAPA140pp	Phosphatidate phosphatase (periplasmic, n-C14:0)	H2O[p] + 1,2-ditetradecanoyl-sn-glycerol 3-phosphate[p] => 1,2-Diacyl-sn-glycerol (ditetradecanoyl, n-C14:0)[p] + Phosphate[p]	0.00311868	0.0362022
	PAPA161pp	Phosphatidate phosphatase (periplasmic, n-C16:1)	H2O[p] + 1,2-dihexadec-9-enoyl-sn-glycerol 3-phosphate[p] => 1,2-Diacyl-sn-glycerol (dihexadec-9-enoyl, n-C16:1)[p] + Phosphate[p]	0.00280385	0.0344413
	PAPA181pp	Phosphatidate phosphatase (periplasmic, n-C18:1)	H2O[p] + 1,2-dioctadec-11-enoyl-sn-glycerol 3-phosphate[p] => 1,2-Diacyl-sn-glycerol (dioctadec-11-enoyl, n-C18:1)[p] + Phosphate[p]	0.00272948	0.0340276
	PAPPT3	Phospho-N-acetylmuramoyl-pentapeptide-transferase (meso-2,6-diaminopimelate)	Undecaprenyl phosphate[c] + UDP-N-acetylmuramoyl-L-alanyl-D-glutamyl-meso-2,6-diaminopimeloyl-D-alanyl-D-alanine[c] => UMP[c] + Undecaprenyl-diphospho-N-acetylmuramoyl-L-alanyl-D-glutamyl-meso-2,6-diaminopimeloyl-D-alanyl-D-alanine[c]	0.0231595	0.0140492
	PAPSSH	PAPSSH	2 H+[c] + Adenosine 3',5'-bisphosphate[c] + Sulfate[c] => H2O[c] + 3'-Phosphoadenylyl sulfate[c]	-0.00196801	0.0275132
	PC	Pyruvate carboxylase	ATP[c] + Pyruvate[c] + Bicarbonate[c] => ADP[c] + Phosphate[c] + H+[c] + Oxaloacetate[c]	0.207253	0.713139
	PDHa	PDHa	H+[c] + Pyruvate[c] + Lipoamide C8H15NOS2[c] => CO2[c] + S-Acetyldihydrolipoamide[c]	5.10479	2.60994
	PDHbr	PDHbr	Coenzyme A[c] + S-Acetyldihydrolipoamide[c] <=> Acetyl-CoA[c] + Dihydrolipoamide C8H17NOS2[c]	5.10479	2.60994
	PDHcr	Pyruvate dehydrogenase (dihydrolipoamide dehydrogenase) reversible	Nicotinamide adenine dinucleotide[c] + Dihydrolipoamide C8H17NOS2[c] => H+[c] + Nicotinamide adenine dinucleotide - reduced[c] + Lipoamide C8H15NOS2[c]	5.10633	2.61023
	PDX5POi	Pyridoxine 5'-phosphate oxidase	O2[c] + Pyridoxine 5'-phosphate[c] => Hydrogen peroxide[c] + Pyridoxal 5'-phosphate[c]	4.6531e-07	3.77573e-06
	PDX5PS	Pyridoxine 5'-phosphate synthase	Nicotinamide adenine dinucleotide[c] + O-Phospho-4-hydroxy-L-threonine[c] + 1-deoxy-D-xylulose 5-phosphate[c] => Phosphate[c] + 2 H2O[c] + H+[c] + Nicotinamide adenine dinucleotide - reduced[c] + CO2[c] + Pyridoxine 5'-phosphate[c]	5.63837e-07	4.14683e-06
	PDXPP	Pyridoxine 5-phosphate phosphatase	H2O[c] + Pyridoxine 5'-phosphate[c] => Phosphate[c] + Pyridoxine[c]	0.00195424	0.0405633
	PE141abcpp	Phosphatidylethanolamine transport via ABC system (n-C14:1, periplasm)	ATP[c] + H2O[c] + Phosphatidylethanolamine (ditetradec-7-enoyl, n-C14:1)[c] => ADP[c] + Phosphate[c] + H+[c] + Phosphatidylethanolamine (ditetradec-7-enoyl, n-C14:1)[p]	0.00247478	0.0261721
	PE180abcpp	Phosphatidylethanolamine transport via ABC system (n-C18:0, periplasm)	ATP[c] + H2O[c] + Phosphatidylethanolamine (dioctadecanoyl, n-C18:0)[c] => ADP[c] + Phosphate[c] + H+[c] + Phosphatidylethanolamine (dioctadecanoyl, n-C18:0)[p]	0.00440135	0.0416291
	PERD	Erythronate 4-phosphate (4per) dehydrogenase	Nicotinamide adenine dinucleotide[c] + 4-Phospho-D-erythronate[c] <=> H+[c] + Nicotinamide adenine dinucleotide - reduced[c] + 2-Oxo-3-hydroxy-4-phosphobutanoate[c]	5.63837e-07	4.14683e-06
	PFK	Phosphofructokinase	ATP[c] + D-Fructose 6-phosphate[c] => ADP[c] + H+[c] + D-Fructose 1,6-bisphosphate[c]	0.00962925	0.197628
	PFK_2	Phosphofructokinase	ATP[c] + D-Tagatose 6-phosphate[c] => ADP[c] + H+[c] + D-Tagatose 1,6-biphosphate[c]	0.561302	1.12054
	PFK_3	Phosphofructokinase (s7p)	ATP[c] + Sedoheptulose 7-phosphate[c] => ADP[c] + H+[c] + Sedoheptulose 1,7-bisphosphate[c]	0.0739672	0.460996
	PFK_ppi	Phosphofructokinase (ppi-dependent	Diphosphate[c] + D-Fructose 6-phosphate[c] => Phosphate[c] + H+[c] + D-Fructose 1,6-bisphosphate[c]	2.71238	1.28213
	PFL	Pyruvate formate lyase	Coenzyme A[c] + Pyruvate[c] => Acetyl-CoA[c] + Formate[c]	0.521357	0.226893
	PG120abcpp	Phosphatidylglycerol transport via ABC system (n-C12:0, periplasm)	ATP[c] + H2O[c] + Phosphatidylglycerol (didodecanoyl, n-C12:0)[c] => ADP[c] + Phosphate[c] + H+[c] + Phosphatidylglycerol (didodecanoyl, n-C12:0)[p]	0.00415854	0.0405581
	PG140abcpp	Phosphatidylglycerol transport via ABC system (n-C14:0, periplasm)	ATP[c] + H2O[c] + Phosphatidylglycerol (ditetradecanoyl, n-C14:0)[c] => ADP[c] + Phosphate[c] + H+[c] + Phosphatidylglycerol (ditetradecanoyl, n-C14:0)[p]	0.0031445	0.0357977
	PG141abcpp	Phosphatidylglycerol transport via ABC system (n-C14:1, periplasm)	ATP[c] + H2O[c] + Phosphatidylglycerol (ditetradec-7-enoyl, n-C14:1)[c] => ADP[c] + Phosphate[c] + H+[c] + Phosphatidylglycerol (ditetradec-7-enoyl, n-C14:1)[p]	0.0015025	0.020475
	PG160abcpp	Phosphatidylglycerol transport via ABC system (n-C16:0, periplasm)	ATP[c] + H2O[c] + Phosphatidylglycerol (dihexadecanoyl, n-C16:0)[c] => ADP[c] + Phosphate[c] + H+[c] + Phosphatidylglycerol (dihexadecanoyl, n-C16:0)[p]	0.00343004	0.0372142
	PG161abcpp	Phosphatidylglycerol transport via ABC system (n-C16:1, periplasm)	ATP[c] + H2O[c] + Phosphatidylglycerol (dihexadec-9-enoyl, n-C16:1)[c] => ADP[c] + Phosphate[c] + H+[c] + Phosphatidylglycerol (dihexadec-9-enoyl, n-C16:1)[p]	0.00124361	0.0187262
	PG181abcpp	Phosphatidylglycerol transport via ABC system (n-C18:1, periplasm)	ATP[c] + H2O[c] + Phosphatidylglycerol (dioctadec-11-enoyl, n-C18:1)[c] => ADP[c] + Phosphate[c] + H+[c] + Phosphatidylglycerol (dioctadec-11-enoyl, n-C18:1)[p]	0.00289423	0.0343083
	PGAMT	Phosphoglucosamine mutase	D-Glucosamine 1-phosphate[c] <=> D-Glucosamine 6-phosphate[c]	-0.0492145	0.044479
	PGCD	Phosphoglycerate dehydrogenase	Nicotinamide adenine dinucleotide[c] + 3-Phospho-D-glycerate[c] => H+[c] + Nicotinamide adenine dinucleotide - reduced[c] + 3-Phosphohydroxypyruvate[c]	0.0308781	0.11984
	PGI	Glucose-6-phosphate isomerase	D-Glucose 6-phosphate[c] <=> D-Fructose 6-phosphate[c]	-0.542768	0.268705
	PGK	Phosphoglycerate kinase	ATP[c] + 3-Phospho-D-glycerate[c] <=> ADP[c] + 3-Phospho-D-glyceroyl phosphate[c]	-6.64881	1.19503
	PGL	6-phosphogluconolactonase	H2O[c] + 6-phospho-D-glucono-1,5-lactone[c] => H+[c] + 6-Phospho-D-gluconate[c]	0.55186	0.240461
	PGM	Phosphoglycerate mutase	D-Glycerate 2-phosphate[c] <=> 3-Phospho-D-glycerate[c]	-6.85932	1.19118
	PHETA1	Phenylalanine transaminase	2-Oxoglutarate[c] + L-Phenylalanine[c] <=> L-Glutamate[c] + Phenylpyruvate[c]	-0.000532285	0.00453709
	PIabc	Phosphate transport via ABC system	ATP[c] + H2O[c] + Phosphate[e] => ADP[c] + 2 Phosphate[c] + H+[c]	0.0015498	0.0364999
	PIt2rpp	Phosphate reversible transport via symport (periplasm)	H+[p] + Phosphate[p] <=> Phosphate[c] + H+[c]	0.0678808	1.06273
	PIt7	Phosphate transport in/out via three Na+ symporter	3 Sodium[e] + Phosphate[e] => Phosphate[c] + 3 Sodium[c]	0.0378136	0.750006
	PIt7ipp	Phosphate transport in via three Na+ symporter (periplasm)	Phosphate[p] + 3 Sodium[p] => Phosphate[c] + 3 Sodium[c]	0.0367598	0.749531
	PItex	Phosphate transport via diffusion (extracellular to periplasm)	Phosphate[e] <=> Phosphate[p]	0.0933414	0.750971
	PLIPA1E141pp	Phospholipase A1 (phosphatidylethanolamine, n-C14:1) (periplasm)	H2O[p] + Phosphatidylethanolamine (ditetradec-7-enoyl, n-C14:1)[p] => H+[p] + 2-Acyl-sn-glycero-3-phosphoethanolamine (n-C14:1)[p] + Tetradecenoate (n-C14:1)[p]	0.00247478	0.0261721
	PLIPA1E160	PLIPA1E160	H2O[c] + Phosphatidylethanolamine (dihexadecanoyl, n-C16:0)[c] => H+[c] + 2-Acyl-sn-glycero-3-phosphoethanolamine (n-C16:0)[c] + Hexadecanoate (n-C16:0)[c]	0.00349845	0.0540612
	PLIPA1E180	PLIPA1E180	H2O[c] + Phosphatidylethanolamine (dioctadecanoyl, n-C18:0)[c] => H+[c] + 2-Acyl-sn-glycero-3-phosphoethanolamine (n-C18:0)[c] + Octadecanoate (n-C18:0)[c]	0.0023955	0.0452178
	PLIPA1E180pp	Phospholipase A1 (phosphatidylethanolamine, n-C18:0) (periplasm)	H2O[p] + Phosphatidylethanolamine (dioctadecanoyl, n-C18:0)[p] => H+[p] + 2-Acyl-sn-glycero-3-phosphoethanolamine (n-C18:0)[p] + Octadecanoate (n-C18:0)[p]	0.00440135	0.0416291
	PLIPA1G120pp	Phospholipase A1 (phosphatidylglycerol, n-C12:0) (periplasm)	H2O[p] + Phosphatidylglycerol (didodecanoyl, n-C12:0)[p] => H+[p] + 2-Acyl-sn-glycero-3-phosphoglycerol (n-C12:0)[p] + Dodecanoate (n-C12:0)[p]	0.00415854	0.0405581
	PLIPA1G140pp	Phospholipase A1 (phosphatidylglycerol, n-C14:0) (periplasm)	H2O[p] + Phosphatidylglycerol (ditetradecanoyl, n-C14:0)[p] => H+[p] + 2-Acyl-sn-glycero-3-phosphoglycerol (n-C14:0)[p] + Tetradecanoate (n-C14:0)[p]	0.0031445	0.0357977
	PLIPA1G141pp	Phospholipase A1 (phosphatidylglycerol, n-C14:1) (periplasm)	H2O[p] + Phosphatidylglycerol (ditetradec-7-enoyl, n-C14:1)[p] => H+[p] + 2-Acyl-sn-glycero-3-phosphoglycerol (n-C14:1)[p] + Tetradecenoate (n-C14:1)[p]	0.0015025	0.020475
	PLIPA1G160pp	Phospholipase A1 (phosphatidylglycerol, n-C16:0) (periplasm)	H2O[p] + Phosphatidylglycerol (dihexadecanoyl, n-C16:0)[p] => H+[p] + 2-Acyl-sn-glycero-3-phosphoglycerol (n-C16:0)[p] + Hexadecanoate (n-C16:0)[p]	0.00343004	0.0372142
	PLIPA1G161pp	Phospholipase A1 (phosphatidylglycerol, n-C16:1) (periplasm)	H2O[p] + Phosphatidylglycerol (dihexadec-9-enoyl, n-C16:1)[p] => H+[p] + 2-Acyl-sn-glycero-3-phosphoglycerol (n-C16:1)[p] + Hexadecenoate (n-C16:1)[p]	0.00124361	0.0187262
	PLIPA1G181pp	Phospholipase A1 (phosphatidylglycerol, n-C18:1) (periplasm)	H2O[p] + Phosphatidylglycerol (dioctadec-11-enoyl, n-C18:1)[p] => H+[p] + 2-Acyl-sn-glycero-3-phosphoglycerol (n-C18:1)[p] + Octadecenoate (n-C18:1)[p]	0.00289423	0.0343083
	PMDPHT	Pyrimidine phosphatase	H2O[c] + 5-Amino-6-(5'-phosphoribitylamino)uracil[c] => Phosphate[c] + 4-(1-D-Ribitylamino)-5-aminouracil[c]	9.06347e-05	3.63499e-06
	PMPK	Phosphomethylpyrimidine kinase	ATP[c] + 4-Amino-2-methyl-5-phosphomethylpyrimidine[c] => ADP[c] + 2-Methyl-4-amino-5-hydroxymethylpyrimidine diphosphate[c]	4.53173e-05	1.81749e-06
	PNTK	Pantothenate kinase	ATP[c] + (R)-Pantothenate[c] => ADP[c] + H+[c] + D-4'-Phosphopantothenate[c]	0.000117053	4.69452e-06
	PO2	Pyruvate synthase	Coenzyme A[c] + Pyruvate[c] + Ferredoxin (oxidized form 4:2)[c] <=> H+[c] + CO2[c] + Acetyl-CoA[c] + Ferredoxin (reduced form 4:2)[c]	0.18808	2.72179
	POR3b	Pyruvate synthase	Coenzyme A[c] + 2-Oxobutanoate[c] + Ferredoxin (oxidized form 4:2)[c] <=> H+[c] + CO2[c] + Ferredoxin (reduced form 4:2)[c] + Propanoyl-CoA[c]	0.439754	0.338449
	PPA	Inorganic diphosphatase	H2O[c] + Diphosphate[c] => 2 Phosphate[c] + H+[c]	0.0169979	0.100481
	PPA_1pp	Inorganic diphosphatase (one proton translocation) (periplasm)	H2O[c] + Diphosphate[c] => 2 Phosphate[c] + H+[p]	0.00115765	0.0310787
	PPA2	Inorganic triphosphatase	H2O[c] + Inorganic triphosphate[c] => Phosphate[c] + H+[c] + Diphosphate[c]	0.00262081	0.0470191
	PPAKr	Propionate kinase	ADP[c] + Propanoyl phosphate[c] <=> ATP[c] + Propionate (n-C3:0)[c]	0.289569	1.12791
	PPAtex	Propionate transport via diffusion	Propionate (n-C3:0)[e] <=> Propionate (n-C3:0)[p]	-4.0601	0.033966
	PPCDC	Phosphopantothenoylcysteine decarboxylase	H+[c] + N-((R)-4-Phosphopantothenoyl)-L-cysteine[c] => CO2[c] + Pantetheine 4'-phosphate[c]	0.000117053	4.69452e-06
	PPCK	Phosphoenolpyruvate carboxykinase	ATP[c] + Oxaloacetate[c] => ADP[c] + CO2[c] + Phosphoenolpyruvate[c]	0.00484946	0.0718965
	PPCOAC	PPCOAC	ATP[c] + Bicarbonate[c] + Propanoyl-CoA[c] => ADP[c] + Phosphate[c] + H+[c] + (S)-Methylmalonyl-CoA[c]	0.00303741	0.0495749
	PPCSCT	Propanoyl-CoA: succinate CoA-transferase	Succinate[c] + Propanoyl-CoA[c] => Succinyl-CoA[c] + Propionate (n-C3:0)[c]	3.81394	1.04644
	PPDK	PPDK	ATP[c] + Phosphate[c] + Pyruvate[c] => H+[c] + AMP[c] + Diphosphate[c] + Phosphoenolpyruvate[c]	0.0977536	0.558952
	PPGPPDP	Guanosine-3',5'-bis(diphosphate) 3'-diphosphatase	H2O[c] + Guanosine 3',5'-bis(diphosphate)[c] => Diphosphate[c] + GDP[c]	0.00256291	0.0467466
	PPK2r	Polyphosphate kinase	ATP[c] + Diphosphate[c] => ADP[c] + Inorganic triphosphate[c]	0.00262081	0.0470191
	PPKr	Polyphosphate kinase	ATP[c] + Phosphate[c] => ADP[c] + Diphosphate[c]	0.0979846	0.482726
	PPNCL	PPNCL	L-Cysteine[c] + CTP[c] + D-4'-Phosphopantothenate[c] => Phosphate[c] + H+[c] + N-((R)-4-Phosphopantothenoyl)-L-cysteine[c] + CDP[c]	3.70225e-05	5.52298e-05
	PPNCL2	Phosphopantothenate-cysteine ligase	L-Cysteine[c] + CTP[c] + D-4'-Phosphopantothenate[c] => H+[c] + Diphosphate[c] + CMP[c] + N-((R)-4-Phosphopantothenoyl)-L-cysteine[c]	8.00305e-05	5.38401e-05
	PPND	Prephenate dehydrogenase	Nicotinamide adenine dinucleotide[c] + Prephenate[c] => Nicotinamide adenine dinucleotide - reduced[c] + CO2[c] + 3-(4-Hydroxyphenyl)pyruvate[c]	0.000402913	0.00340903
	PPNDH	Prephenate dehydratase	H+[c] + Prephenate[c] => H2O[c] + CO2[c] + Phenylpyruvate[c]	0.000532285	0.00453709
	PRAIi	Phosphoribosylanthranilate isomerase (irreversible)	N-(5-Phospho-D-ribosyl)anthranilate[c] => 1-(2-Carboxyphenylamino)-1-deoxy-D-ribulose 5-phosphate[c]	0.000270411	0.00178816
	PRAIS_1	Phosphoribosylaminoimidazole synthetase	ATP[c] + 2-(Formamido)-N1-(5-phospho-D-ribosyl)acetamidine[c] => ADP[c] + Phosphate[c] + H+[c] + 5-amino-1-(5-phospho-D-ribosyl)imidazole[c]	0.0538023	0.00215779
	PRAMPC	Phosphoribosyl-AMP cyclohydrolase	H2O[c] + 1-(5-Phosphoribosyl)-AMP[c] => 1-(5-Phosphoribosyl)-5-[(5-phosphoribosylamino)methylideneamino]imidazole-4-carboxamide[c]	0.00243829	0.0180847
	PRASCSi	Phosphoribosylaminoimidazolesuccinocarboxamide synthase	ATP[c] + L-Aspartate[c] + 5-amino-1-(5-phospho-D-ribosyl)imidazole-4-carboxylate[c] => ADP[c] + Phosphate[c] + H+[c] + (S)-2-[5-Amino-1-(5-phospho-D-ribosyl)imidazole-4-carboxamido]succinate[c]	0.053757	0.00215597
	PRATPP	Phosphoribosyl-ATP pyrophosphatase	H2O[c] + 1-(5-Phosphoribosyl)-ATP[c] => H+[c] + Diphosphate[c] + 1-(5-Phosphoribosyl)-AMP[c]	0.00243829	0.0180847
	PRFGS	Phosphoribosylformylglycinamidine synthase	ATP[c] + H2O[c] + L-Glutamine[c] + N2-Formyl-N1-(5-phospho-D-ribosyl)glycinamide[c] => ADP[c] + L-Glutamate[c] + Phosphate[c] + H+[c] + 2-(Formamido)-N1-(5-phospho-D-ribosyl)acetamidine[c]	0.0538023	0.00215779
	PRMICI	1-(5-phosphoribosyl)-5-[(5-phosphoribosylamino)methylideneamino)imidazole-4-carboxamide isomerase	1-(5-Phosphoribosyl)-5-[(5-phosphoribosylamino)methylideneamino]imidazole-4-carboxamide[c] <=> 5-[(5-phospho-1-deoxyribulos-1-ylamino)methylideneamino]-1-(5-phosphoribosyl)imidazole-4-carboxamide[c]	0.00243829	0.0180847
	PROabc	L-proline transport via ABC system	ATP[c] + H2O[c] + L-Proline[e] => ADP[c] + Phosphate[c] + H+[c] + L-Proline[c]	0.0013776	0.0344159
	PROD2	Proline dehydrogenase	Flavin adenine dinucleotide oxidized[c] + L-Proline[c] => H+[c] + Flavin adenine dinucleotide reduced[c] + 1-Pyrroline-5-carboxylate[c]	1.68902	1.77307
	PROt2r	L proline reversible transport via proton symport	H+[e] + L-Proline[e] <=> H+[c] + L-Proline[c]	0.00791033	0.0403397
	PRPPS	Phosphoribosylpyrophosphate synthetase	ATP[c] + Alpha-D-Ribose 5-phosphate[c] <=> H+[c] + AMP[c] + 5-Phospho-alpha-D-ribose 1-diphosphate[c]	0.0984496	0.0740419
	PSCVT	3-phosphoshikimate 1-carboxyvinyltransferase	Phosphoenolpyruvate[c] + Shikimate 5-phosphate[c] <=> Phosphate[c] + 5-O-(1-Carboxyvinyl)-3-phosphoshikimate[c]	0.00136188	0.00851845
	PSERT	Phosphoserine transaminase	L-Glutamate[c] + 3-Phosphohydroxypyruvate[c] => 2-Oxoglutarate[c] + O-Phospho-L-serine[c]	0.0308781	0.11984
	PSP_L	Phosphoserine phosphatase (L-serine)	H2O[c] + O-Phospho-L-serine[c] => Phosphate[c] + L-Serine[c]	0.0308781	0.11984
	PTA2	Phosphate acetyltransferase	Phosphate[c] + Propanoyl-CoA[c] => Coenzyme A[c] + Propanoyl phosphate[c]	0.289569	1.12791
	PTAr	Phosphotransacetylase	Phosphate[c] + Acetyl-CoA[c] <=> Coenzyme A[c] + Acetyl phosphate[c]	0.556834	0.63292
	PUNP1	Purine-nucleoside phosphorylase (Adenosine)	Phosphate[c] + Adenosine[c] <=> Adenine[c] + Alpha-D-Ribose 1-phosphate[c]	-0.00607074	0.0487881
	PUNP3	Purine-nucleoside phosphorylase (Guanosine)	Phosphate[c] + Guanosine[c] <=> Guanine[c] + Alpha-D-Ribose 1-phosphate[c]	0.00196389	0.0266721
	PUNP7	Purine-nucleoside phosphorylase (Xanthosine)	Phosphate[c] + Xanthosine[c] <=> Xanthine[c] + Alpha-D-Ribose 1-phosphate[c]	0.00390953	0.0405748
	PUTA3	PUTA3	H2O[c] + Nicotinamide adenine dinucleotide[c] + L-Glutamate 5-semialdehyde[c] => L-Glutamate[c] + 2 H+[c] + Nicotinamide adenine dinucleotide - reduced[c]	0.0043727	0.0521675
	PYAM5PO	Pyridoxamine 5'-phosphate oxidase	H2O[c] + O2[c] + Pyridoxamine 5'-phosphate[c] => Hydrogen peroxide[c] + Ammonium[c] + Pyridoxal 5'-phosphate[c]	2.96477e-05	4.20851e-06
	PYDAMK	Pyridoxamine kinase	ATP[c] + Pyridoxamine[c] => ADP[c] + H+[c] + Pyridoxamine 5'-phosphate[c]	0.00324634	0.0522238
	PYDXK	Pyridoxal kinase	ATP[c] + Pyridoxal[c] => ADP[c] + H+[c] + Pyridoxal 5'-phosphate[c]	0.0025982	0.0470928
	PYDXNK	Pyridoxine kinase	ATP[c] + Pyridoxine[c] => ADP[c] + H+[c] + Pyridoxine 5'-phosphate[c]	0.00195414	0.0405633
	PYDXNO	Pyridoxine oxidase	O2[c] + Pyridoxine[c] => Hydrogen peroxide[c] + Pyridoxal[c]	9.8527e-08	1.74121e-06
	PYDXO	Pyridoxal oxidase	2 H2O[c] + Ammonium[c] + 0.5 O2[c] + Pyridoxal[c] => 2 Hydrogen peroxide[c] + Pyridoxamine[c]	-1.51058e-05	6.05832e-07
	PYDXPP	Pyridoxal 5-phosphate phosphatase	H2O[c] + Pyridoxal 5'-phosphate[c] => Phosphate[c] + Pyridoxal[c]	0.002583	0.0470928
	PYK	Pyruvate kinase	ADP[c] + H+[c] + Phosphoenolpyruvate[c] => ATP[c] + Pyruvate[c]	6.9516	1.39717
	QULNS	Quinolinate synthase	Dihydroxyacetone phosphate[c] + Iminoaspartate[c] => Phosphate[c] + 2 H2O[c] + Quinolinate[c]	4.33829e-06	4.55812e-05
	R5PP	Ribose 5-phosphate phosphatase	H2O[c] + Alpha-D-Ribose 5-phosphate[c] => Phosphate[c] + D-Ribose[c]	0.00308998	0.0514162
	RBFK	Riboflavin kinase	ATP[c] + Riboflavin[c] => ADP[c] + H+[c] + FMN[c]	4.53173e-05	1.81749e-06
	RBFSa	Riboflavin synthase	3,4-dihydroxy-2-butanone 4-phosphate[c] + 4-(1-D-Ribitylamino)-5-aminouracil[c] => Phosphate[c] + 2 H2O[c] + 6,7-Dimethyl-8-(1-D-ribityl)lumazine[c]	0.000181269	7.26998e-06
	RBK	Ribokinase	ATP[c] + D-Ribose[c] => ADP[c] + H+[c] + Alpha-D-Ribose 5-phosphate[c]	0.00514638	0.0592308
	RFAMPtex	Rifampin transport via diffusion (extracellular to periplasm)	Rifampin[e] <=> Rifampin[p]	0.0490015	1.22418
	RFAMPtpp	Rifampin transport via TolC system	H+[p] + Rifampin[p] => H+[c] + Rifampin[e]	0.0490015	1.22418
	RHCYS	5 deoxyribos 5 ylhomocysteinase	H2O[c] + S-Ribosyl-L-homocysteine[c] => D-Ribose[c] + L-Homocysteine[c]	0.0020564	0.02962
	RNDR1	Ribonucleoside-diphosphate reductase (ADP)	ADP[c] + Reduced thioredoxin[c] => H2O[c] + DADP[c] + Oxidized thioredoxin[c]	0.00278891	0.000436881
	RNDR2	Ribonucleoside-diphosphate reductase (GDP)	GDP[c] + Reduced thioredoxin[c] => H2O[c] + DGDP[c] + Oxidized thioredoxin[c]	0.00297164	0.000313023
	RNDR3	Ribonucleoside-diphosphate reductase (CDP)	Reduced thioredoxin[c] + CDP[c] => H2O[c] + Oxidized thioredoxin[c] + DCDP[c]	1.34895e-05	0.00028742
	RNDR4	Ribonucleoside-diphosphate reductase (UDP)	UDP[c] + Reduced thioredoxin[c] => H2O[c] + Oxidized thioredoxin[c] + DUDP[c]	7.71914e-05	0.00067347
	RNF	Ferredoxin:NAD oxidoreductase ( 2 protons traslocation)	3 H+[c] + Nicotinamide adenine dinucleotide[c] + Ferredoxin (reduced form 4:2)[c] => Nicotinamide adenine dinucleotide - reduced[c] + 2 H+[e] + Ferredoxin (oxidized form 4:2)[c]	0.994874	2.47946
	RNTR1	Ribonucleoside triphosphate reductase ATP	ATP[c] + Reduced thioredoxin[c] => H2O[c] + DATP[c] + Oxidized thioredoxin[c]	6.49736e-05	0.00042979
	RNTR2	Ribonucleoside triphosphate reductase GTP	GTP[c] + Reduced thioredoxin[c] => H2O[c] + DGTP[c] + Oxidized thioredoxin[c]	2.91285e-05	0.000299423
	RNTR3	Ribonucleoside triphosphate reductase CTP	CTP[c] + Reduced thioredoxin[c] => H2O[c] + Oxidized thioredoxin[c] + DCTP[c]	7.42218e-06	0.000214153
	RNTR4	Ribonucleoside triphosphate reductase UTP	Reduced thioredoxin[c] + UTP[c] => H2O[c] + Oxidized thioredoxin[c] + DUTP[c]	7.18656e-06	0.000207577
	RPE	Ribulose 5-phosphate 3-epimerase	D-Ribulose 5-phosphate[c] <=> D-Xylulose 5-phosphate[c]	0.30285	0.154667
	RPI	Ribose-5-phosphate isomerase	Alpha-D-Ribose 5-phosphate[c] <=> D-Ribulose 5-phosphate[c]	-0.241085	0.0766479
	SADT	Sulfate adenylyltransferase	ATP[c] + H+[c] + Sulfate[c] => Diphosphate[c] + Adenosine 5'-phosphosulfate[c]	0.00280567	0.0278238
	SADT2	Sulfate adenyltransferase	ATP[c] + H2O[c] + GTP[c] + Sulfate[c] => Phosphate[c] + Diphosphate[c] + GDP[c] + Adenosine 5'-phosphosulfate[c]	0.00035488	0.00965651
	SDPDS	Succinyl-diaminopimelate desuccinylase	H2O[c] + N-Succinyl-LL-2,6-diaminoheptanedioate[c] => Succinate[c] + LL-2,6-Diaminoheptanedioate[c]	0.0304767	0.0618252
	SDPTA	Succinyldiaminopimelate transaminase	2-Oxoglutarate[c] + N-Succinyl-LL-2,6-diaminoheptanedioate[c] <=> L-Glutamate[c] + N-Succinyl-2-L-amino-6-oxoheptanedioate[c]	-0.0304767	0.0618252
	SERAT	Serine O-acetyltransferase	Acetyl-CoA[c] + L-Serine[c] <=> Coenzyme A[c] + O-Acetyl-L-serine[c]	0.00246355	0.0389553
	SERD_L	L-serine deaminase	L-Serine[c] => Ammonium[c] + Pyruvate[c]	0.0177283	0.303676
	SHCHCS	SHCHCS	Isochorismate[c] + Succinic semialdehyde[c] => Pyruvate[c] + 2-Succinyl-6-hydroxy-2,4-cyclohexadiene-1-carboxylate[c]	1.87976e-05	5.27874e-06
	SHK3Dr	Shikimate dehydrogenase	H+[c] + Nicotinamide adenine dinucleotide phosphate - reduced[c] + 3-Dehydroshikimate[c] <=> Nicotinamide adenine dinucleotide phosphate[c] + Shikimate[c]	0.00136188	0.00851845
	SHKK	Shikimate kinase	ATP[c] + Shikimate[c] => ADP[c] + H+[c] + Shikimate 5-phosphate[c]	0.00136188	0.00851845
	SHSL2r	SHSL2r	Hydrogen sulfide[c] + O-Succinyl-L-homoserine[c] => H+[c] + Succinate[c] + L-Homocysteine[c]	0.000300361	0.00305952
	SO4t2	SO4t2	H+[e] + Sulfate[e] => H+[c] + Sulfate[c]	0.000120948	0.00235047
	SO4t2pp	Sulfate transport in via proton symport (periplasm to cytoplasm)	H+[p] + Sulfate[p] => H+[c] + Sulfate[c]	0.000941606	0.00535593
	SO4t4_2	SO4t4 2	2 Sodium[e] + Sulfate[e] => 2 Sodium[c] + Sulfate[c]	0.00101154	0.00394502
	SO4tex	Sulfate transport via diffusion (extracellular to periplasm)	Sulfate[e] <=> Sulfate[p]	0.000941606	0.00535593
	SPMDabc	Spermidine transport via ABC system	ATP[c] + H2O[c] + Spermidine[e] => ADP[c] + Phosphate[c] + H+[c] + Spermidine[c]	0.00300606	0.0499322
	SPMDt3	Spermidine transport out via proton antiport	H+[e] + Spermidine[c] => H+[c] + Spermidine[e]	0.00300606	0.0499322
	SPS	Sucrose phosphate synthase	UDPglucose[c] + D-Fructose 6-phosphate[c] => H+[c] + UDP[c] + Sucrose 6-phosphate[c]	0.0061975	0.0882599
	SPTc	Serine-pyruvate aminotransferase	Pyruvate[c] + L-Serine[c] <=> L-Alanine[c] + Hydroxypyruvate[c]	0.256946	0.732765
	SSCOARy	Succinyl-coA reductase (NADPH)	H+[c] + Nicotinamide adenine dinucleotide phosphate - reduced[c] + Succinyl-CoA[c] <=> Coenzyme A[c] + Nicotinamide adenine dinucleotide phosphate[c] + Succinic semialdehyde[c]	-0.00154227	0.0306936
	SUCBZL	O-succinylbenzoate-CoA ligase	ATP[c] + Coenzyme A[c] + O-Succinylbenzoate[c] => AMP[c] + Diphosphate[c] + O-Succinylbenzoyl-CoA[c]	2.03217e-05	8.15022e-07
	SUCBZS	O-succinylbenzoate-CoA synthase	2-Succinyl-6-hydroxy-2,4-cyclohexadiene-1-carboxylate[c] => H2O[c] + O-Succinylbenzoate[c]	2.03217e-05	8.15022e-07
	SUCCt2_3	Succintate transport via proton symport (3 H)	3 H+[e] + Succinate[e] => 3 H+[c] + Succinate[c]	3.06974	1.38124
	SUCCt2_3pp	Succintate transport via proton symport (3 H) (periplasm)	3 H+[p] + Succinate[p] => 3 H+[c] + Succinate[c]	0.0177327	0.362066
	SUCCt3pp	Succinate transport out via proton antiport (periplasm)	H+[p] + Succinate[c] => H+[c] + Succinate[p]	0.0617995	0.672668
	SUCD1	Succinate dehydrogenase	Succinate[c] + Flavin adenine dinucleotide oxidized[c] => Flavin adenine dinucleotide reduced[c] + Fumarate[c]	-1.69278	1.77163
	SUCFUMt	SUCFUMt	Succinate[c] + Fumarate[e] <=> Fumarate[c] + Succinate[e]	-0.205433	0.875394
	SUCFUMtpp	Succinate:fumarate antiporter (periplasm)	Succinate[c] + Fumarate[p] <=> Fumarate[c] + Succinate[p]	-0.0440668	0.56829
	SUCOAS	Succinyl-CoA synthetase (ADP-forming)	ATP[c] + Coenzyme A[c] + Succinate[c] <=> ADP[c] + Phosphate[c] + Succinyl-CoA[c]	-0.206039	1.09741
	TALA	Transaldolase	Glyceraldehyde 3-phosphate[c] + Sedoheptulose 7-phosphate[c] <=> D-Fructose 6-phosphate[c] + D-Erythrose 4-phosphate[c]	0.078139	0.470014
	TGBPA	Tagatose-bisphosphate aldolase	D-Tagatose 1,6-biphosphate[c] <=> Dihydroxyacetone phosphate[c] + Glyceraldehyde 3-phosphate[c]	0.561302	1.12054
	THDPS	Tetrahydrodipicolinate succinylase	H2O[c] + Succinyl-CoA[c] + 2,3,4,5-Tetrahydrodipicolinate[c] => Coenzyme A[c] + N-Succinyl-2-L-amino-6-oxoheptanedioate[c]	0.0304767	0.0618252
	THFAT	Tetrahydrofolate aminomethyltransferase	H2O[c] + 5,10-Methenyltetrahydrofolate[c] => H+[c] + 5-Formyltetrahydrofolate[c]	0.0115288	0.0974182
	THRAi	Threonine aldolase	L-Threonine[c] <=> Acetaldehyde[c] + Glycine[c]	-0.547028	0.337947
	THRD_L	L-threonine deaminase	L-Threonine[c] => Ammonium[c] + 2-Oxobutanoate[c]	0.523469	0.318328
	THRS	Threonine synthase	H2O[c] + O-Phospho-L-homoserine[c] => Phosphate[c] + L-Threonine[c]	0.0018574	0.0263004
	THZPSN	Thiazole phosphate synthesis	ATP[c] + L-Cysteine[c] + 1-deoxy-D-xylulose 5-phosphate[c] + L-Tyrosine[c] => H2O[c] + H+[c] + AMP[c] + Diphosphate[c] + CO2[c] + L-Alanine[c] + 4-Methyl-5-(2-phosphoethyl)-thiazole[c] + 4-Hydroxy-benzyl alcohol[c]	4.53173e-05	1.81749e-06
	TKT1	Transketolase	Alpha-D-Ribose 5-phosphate[c] + D-Xylulose 5-phosphate[c] <=> Glyceraldehyde 3-phosphate[c] + Sedoheptulose 7-phosphate[c]	0.152106	0.0773443
	TKT2	Transketolase	D-Erythrose 4-phosphate[c] + D-Xylulose 5-phosphate[c] <=> D-Fructose 6-phosphate[c] + Glyceraldehyde 3-phosphate[c]	0.150744	0.0775574
	TMDK1	Thymidine kinase (ATP:thymidine)	ATP[c] + Thymidine[c] => ADP[c] + H+[c] + DTMP[c]	0.00432961	0.055658
	TMDS	Thymidylate synthase	DUMP[c] + 5,10-Methylenetetrahydrofolate[c] => 7,8-Dihydrofolate[c] + DTMP[c]	0.0028329	0.000113616
	TMPK	Thiamine-phosphate kinase	ATP[c] + Thiamin monophosphate[c] => ADP[c] + Thiamine diphosphate[c]	4.53173e-05	1.81749e-06
	TMPPP	Thiamine-phosphate diphosphorylase	H+[c] + 2-Methyl-4-amino-5-hydroxymethylpyrimidine diphosphate[c] + 4-Methyl-5-(2-phosphoethyl)-thiazole[c] => Diphosphate[c] + Thiamin monophosphate[c]	4.53173e-05	1.81749e-06
	TPI	Triose-phosphate isomerase	Dihydroxyacetone phosphate[c] <=> Glyceraldehyde 3-phosphate[c]	3.354	0.586439
	TRDR	Thioredoxin reductase (NADPH)	H+[c] + Nicotinamide adenine dinucleotide phosphate - reduced[c] + Oxidized thioredoxin[c] => Nicotinamide adenine dinucleotide phosphate[c] + Reduced thioredoxin[c]	0.00715249	0.00700271
	TRE6PH	Trehalose-6-phosphate hydrolase	H2O[c] + Alpha,alpha'-Trehalose 6-phosphate[c] => D-Glucose[c] + D-Glucose 6-phosphate[c]	0.0272752	0.178192
	TRE6PS	Alpha,alpha-trehalose-phosphate synthase (UDP-forming)	UDPglucose[c] + D-Glucose 6-phosphate[c] => H+[c] + UDP[c] + Alpha,alpha'-Trehalose 6-phosphate[c]	0.0272752	0.178192
	TRPAS2	Tryptophanase (L-tryptophan)	H2O[c] + L-Tryptophan[c] <=> Ammonium[c] + Pyruvate[c] + Indole[c]	0.0999897	0.648896
	TRPS1	Tryptophan synthase (indoleglycerol phosphate)	L-Serine[c] + C'-(3-Indolyl)-glycerol 3-phosphate[c] => H2O[c] + Glyceraldehyde 3-phosphate[c] + L-Tryptophan[c]	4.09813e-05	0.000702468
	TRPS2	Tryptophan synthase (indole)	L-Serine[c] + Indole[c] => H2O[c] + L-Tryptophan[c]	0.100219	0.648858
	TRPS3	Tryptophan synthase (indoleglycerol phosphate)	C'-(3-Indolyl)-glycerol 3-phosphate[c] => Glyceraldehyde 3-phosphate[c] + Indole[c]	0.00022943	0.00165011
	TTDCAt2pp	Tetradecanoate transport via proton symport	H+[p] + Tetradecanoate (n-C14:0)[p] => H+[c] + Tetradecanoate (n-C14:0)[c]	0.00274282	0.0341843
	TYRTA	Tyrosine transaminase	2-Oxoglutarate[c] + L-Tyrosine[c] <=> L-Glutamate[c] + 3-(4-Hydroxyphenyl)pyruvate[c]	-0.000402913	0.00340903
	UAAGDS	UDP-N-acetylmuramoyl-L-alanyl-D-glutamyl-meso-2,6-diaminopimelate synthetase	ATP[c] + Meso-2,6-Diaminoheptanedioate[c] + UDP-N-acetylmuramoyl-L-alanyl-D-glutamate[c] => ADP[c] + Phosphate[c] + H+[c] + UDP-N-acetylmuramoyl-L-alanyl-D-gamma-glutamyl-meso-2,6-diaminopimelate[c]	0.0231595	0.0140492
	UAG2EMA	UDP-N-acetyl-D-glucosamine 2-epimerase (Hydrolysis)	H2O[c] + UDP-N-acetyl-D-glucosamine[c] => H+[c] + UDP[c] + N-Acetyl-D-mannosamine[c]	0.00289554	0.0350192
	UAGCVT	UDP-N-acetylglucosamine 1-carboxyvinyltransferase	Phosphoenolpyruvate[c] + UDP-N-acetyl-D-glucosamine[c] => Phosphate[c] + UDP-N-acetyl-3-O-(1-carboxyvinyl)-D-glucosamine[c]	0.0231595	0.0140492
	UAGDP	UDP-N-acetylglucosamine diphosphorylase	H+[c] + N-Acetyl-D-glucosamine 1-phosphate[c] + UTP[c] => Diphosphate[c] + UDP-N-acetyl-D-glucosamine[c]	0.0492145	0.044479
	UAGPT3	UDP-N-acetylglucosamine-N-acetylmuramyl-(pentapeptide)pyrophosphoryl-undecaprenol N-acetylglucosamine transferase	UDP-N-acetyl-D-glucosamine[c] + Undecaprenyl-diphospho-N-acetylmuramoyl-L-alanyl-D-glutamyl-meso-2,6-diaminopimeloyl-D-alanyl-D-alanine[c] => H+[c] + UDP[c] + Undecaprenyl-diphospho-N-acetylmuramoyl-(N-acetylglucosamine)-L-ala-D-glu-meso-2,6-diaminopimeloyl-D-ala-D-ala[c]	0.0231595	0.0140492
	UAMAGS	UDP-N-acetylmuramoyl-L-alanyl-D-glutamate synthetase	ATP[c] + D-Glutamate[c] + UDP-N-acetylmuramoyl-L-alanine[c] => ADP[c] + Phosphate[c] + H+[c] + UDP-N-acetylmuramoyl-L-alanyl-D-glutamate[c]	0.0231595	0.0140492
	UAMAS	UDP-N-acetylmuramoyl-L-alanine synthetase	ATP[c] + L-Alanine[c] + UDP-N-acetylmuramate[c] => ADP[c] + Phosphate[c] + H+[c] + UDP-N-acetylmuramoyl-L-alanine[c]	0.0231595	0.0140492
	UAPGR	UDP-N-acetylenolpyruvoylglucosamine reductase	H+[c] + Nicotinamide adenine dinucleotide phosphate - reduced[c] + UDP-N-acetyl-3-O-(1-carboxyvinyl)-D-glucosamine[c] => Nicotinamide adenine dinucleotide phosphate[c] + UDP-N-acetylmuramate[c]	0.0231595	0.0140492
	UDCPDP	Undecaprenyl-diphosphatase	H2O[c] + Undecaprenyl diphosphate[c] => Phosphate[c] + H+[c] + Undecaprenyl phosphate[c]	0.0231595	0.0140492
	UDCPDPS	Undecaprenyl diphosphate synthase	Farnesyl diphosphate[c] + 8 Isopentenyl diphosphate[c] => 8 Diphosphate[c] + Undecaprenyl diphosphate[c]	0.0192177	0.00464954
	UDPDPS	Undecaprenyl-diphosphate synthase	Isopentenyl diphosphate[c] + All trans Decaprenyl diphosphate[c] => Diphosphate[c] + Undecaprenyl diphosphate[c]	0.00110404	0.00463558
	UDPG4E	UDPglucose 4-epimerase	UDPglucose[c] <=> UDPgalactose[c]	-0.03833	0.204305
	UDPGD	UDPglucose 6-dehydrogenase	H2O[c] + UDPglucose[c] + 2 Nicotinamide adenine dinucleotide[c] => 3 H+[c] + 2 Nicotinamide adenine dinucleotide - reduced[c] + UDP-D-glucuronate[c]	0.00485723	0.0534936
	UGMDDS	UDP-N-acetylmuramoyl-L-alanyl-D-glutamyl-meso-2,6-diaminopimeloyl-D-alanyl-D-alanine synthetase	ATP[c] + D-Alanyl-D-alanine[c] + UDP-N-acetylmuramoyl-L-alanyl-D-gamma-glutamyl-meso-2,6-diaminopimelate[c] => ADP[c] + Phosphate[c] + H+[c] + UDP-N-acetylmuramoyl-L-alanyl-D-glutamyl-meso-2,6-diaminopimeloyl-D-alanyl-D-alanine[c]	0.0231595	0.0140492
	UMPK	UMP kinase	ATP[c] + UMP[c] <=> ADP[c] + UDP[c]	0.04452	0.0585292
	URAt	URAt	Uracil[e] <=> Uracil[c]	-0.116118	1.8804
	URAt2	Uracil transport in via proton symport	H+[e] + Uracil[e] => H+[c] + Uracil[c]	0.116118	1.8804
	URIDK2r	Uridylate kinase (dUMP)	ATP[c] + DUMP[c] <=> ADP[c] + DUDP[c]	0.00405561	0.0595236
	URIK1	Uridine kinase ATPUridine	ATP[c] + Uridine[c] => ADP[c] + H+[c] + UMP[c]	0.00163351	0.0366792
	URIK2	Uridine kinase (GTP:Uridine)	GTP[c] + Uridine[c] => H+[c] + GDP[c] + UMP[c]	0.00325232	0.0503852
	URIK3	Uridine kinase (ITP:Uridine)	Uridine[c] + ITP[c] => H+[c] + IDP[c] + UMP[c]	0.00101894	0.0294139
	VALTA	Valine transaminase	2-Oxoglutarate[c] + L-Valine[c] <=> L-Glutamate[c] + 3-Methyl-2-oxobutanoate[c]	-0.0844301	0.0318189
	VOR1b	4-methyl-2-oxopentaoate dehydrogenase (ferredoxin)	Coenzyme A[c] + Ferredoxin (oxidized form 4:2)[c] + 4-Methyl-2-oxopentanoate[c] <=> H+[c] + CO2[c] + Ferredoxin (reduced form 4:2)[c] + Isovaleryl-CoA[c]	0.666584	0.0104055
	VOR3b	3-methyl-2-oxopentanoate dehydrogenase (ferredoxin)	Coenzyme A[c] + (S)-3-Methyl-2-oxopentanoate[c] + Ferredoxin (oxidized form 4:2)[c] <=> H+[c] + CO2[c] + Ferredoxin (reduced form 4:2)[c] + 2-Methylbutanoyl-CoA[c]	-0.299544	1.39167
	XPPT	Xanthine phosphoribosyltransferase	5-Phospho-alpha-D-ribose 1-diphosphate[c] + Xanthine[c] => Diphosphate[c] + Xanthosine 5'-phosphate[c]	0.00471098	0.0432305
	XYLI2	Xylose isomerase	D-Glucose[c] <=> D-Fructose[c]	0.0243808	0.178765
	ZN2abcpp	Zinc (Zn+2) ABC transporter, efflux (periplasm)	ATP[c] + H2O[c] + Zinc[c] => ADP[c] + Phosphate[c] + H+[c] + Zinc[p]	0.0009471	0.020172
	ZN2t4	Zinc transport out via antiport	H+[e] + Potassium[e] + Zinc[c] => H+[c] + Potassium[c] + Zinc[e]	0.00389572	0.0574537
	ZN2t4pp	Zinc transport out via antiport (periplasm)	H+[p] + Potassium[p] + Zinc[c] => H+[c] + Potassium[c] + Zinc[p]	0.0020664	0.0421338
	Zn2tex	Zinc (Zn+2) transport via diffusion (extracellular to periplasm)	Zinc[e] <=> Zinc[p]	-0.0030135	0.0466717
	ZNabc	Zinc transport via ABC system	ATP[c] + H2O[c] + Zinc[e] => ADP[c] + Phosphate[c] + H+[c] + Zinc[c]	0.00697852	0.0738626
	EX_h2o_e	EX_h2o_e	H2O[e] <=>	-7.46395	0.906529
	EX_h_e	EX_h_e	H+[e] <=>	-2.58223	1.80866
	EX_leu__L_e	EX_leu__L_e	L-Leucine[e] =>	-0.268719	0.161472
	EX_3mb_e	EX_3mb_e	3-Methylbutanoic acid[e] =>	0.666584	0.0104055
	EX_ala__L_e	EX_ala__L_e	L-Alanine[e] =>	-0.0123159	0.0618723
	EX_cl_e	EX_cl_e	Chloride[e] <=>	-0.00105775	4.24219e-05
	EX_ac_e	EX_ac_e	Acetate[e] =>	4.33395	0.0284196
	EX_pi_e	EX_pi_e	Phosphate[e] <=>	-0.132705	0.005327
	EX_nh4_e	EX_nh4_e	Ammonium[e] <=>	9.37512	1.48653
	EX_mal__L_e	EX_mal__L_e	L-Malate[e] =>	-0.20918	0.0019842
	EX_asn__L_e	EX_asn__L_e	L-Asparagine[e] =>	-0.10155	0.695157
	EX_gln__L_e	EX_gln__L_e	L-Glutamine[e] =>	-0.12085	0.0891267
	EX_arg__L_e	EX_arg__L_e	L-Arginine[e] =>	-0.0597385	0.00522325
	EX_fe3_e	EX_fe3_e	Fe3+[e] <=>	-0.00158672	6.36369e-05
	EX_asp__L_e	EX_asp__L_e	L-Aspartate[e] =>	-4.95912	1.10438
	EX_k_e	EX_k_e	Potassium[e] <=>	-0.0396667	0.00159087
	EX_pro__L_e	EX_pro__L_e	L-Proline[e] =>	-0.00928793	0.0204265
	EX_ca2_e	EX_ca2_e	Calcium[e] <=>	-0.00105775	4.24219e-05
	EX_citr__L_e	EX_citr__L_e	L-Citrulline[e] =>	-0.000371633	0.00478957
	EX_mg2_e	EX_mg2_e	Magnesium[e] <=>	-0.00176291	7.07031e-05
	EX_mn2_e	EX_mn2_e	Mn2+[e] <=>	-0.000140423	5.6318e-06
	EX_cobalt2_e	EX_cobalt2_e	Co2+[e] <=>	-2.03217e-05	8.15022e-07
	EX_zn2_e	EX_zn2_e	Zinc[e] <=>	-6.92971e-05	2.77922e-06
	EX_succ_e	EX_succ_e	Succinate[e] =>	1.61164	0.0261391
	EX_for_e	EX_for_e	Formate[e] =>	0.566746	0.00366431
	EX_co2_e	EX_co2_e	CO2[e] =>	12.2832	1.16743
	EX_cu2_e	EX_cu2_e	Cu2+[e] <=>	-0.000144081	5.7785e-06
	EX_glu__L_e	EX_glu__L_e	L-Glutamate[e] =>	-0.0123555	0.0438016
	EX_dcyt_e	EX_dcyt_e	Deoxycytidine[e] =>	-0.0055648	0.000900312
	EX_lac__D_e	EX_lac__D_e	D-Lactate[e] =>	-0.760048	0.0019592
	EX_duri_e	EX_duri_e	Deoxyuridine[e] =>	-3.76749e-05	0.000470053
	EX_etoh_e	EX_etoh_e	Ethanol[e] =>	4.18884	0.013241
	EX_fe2_e	EX_fe2_e	Fe2+[e] <=>	-0.0013646	5.47287e-05
	EX_gal_e	EX_gal_e	D-Galactose[e] =>	-0.03833	0.204305
	EX_glyclt_e	EX_glyclt_e	Glycolate[e] =>	0.000181269	7.26998e-06
	EX_ile__L_e	EX_ile__L_e	L-Isoleucine[e] =>	-0.00129809	0.00847458
	EX_nmn_e	EX_nmn_e	NMN[e] <=>	-0.000458591	4.7401e-05
	EX_ppa_e	EX_ppa_e	Propionate (n-C3:0)[e] =>	4.0601	0.033966
	EX_so4_e	EX_so4_e	Sulfate[e] <=>	-0.0020741	0.00688448
	EX_val__L_e	EX_val__L_e	L-Valine[e] =>	-0.0015637	0.0315482
	sink_4hba_c	sink_4hba_c	4-Hydroxy-benzyl alcohol[c] =>	4.53173e-05	1.81749e-06
	Growth	Biomass reaction	0.00021596 10-Formyltetrahydrofolate[c] + 26 ATP[c] + 0.25485 L-Glutamate[c] + 26 H2O[c] + 0.0017732 Nicotinamide adenine dinucleotide[c] + 0.00055781 Coenzyme A[c] + 0.00043288 Nicotinamide adenine dinucleotide phosphate[c] + 0.1 AMP[c] + 0.00021596 S-Adenosyl-L-methionine[c] + 0.4363 L-Leucine[c] + 0.23344 L-Aspartate[c] + 0.00021596 Flavin adenine dinucleotide oxidized[c] + 0.49747 L-Alanine[c…	0.209844	0.008416
	FRDO	FRDO	H+[c] + Nicotinamide adenine dinucleotide phosphate[c] + Reduced ferredoxin[c] <=> Nicotinamide adenine dinucleotide phosphate - reduced[c] + Oxidized ferredoxin[c]	0.014162	0.0852273
	PANTS	Pantothenate synthase	ATP[c] + Beta-Alanine[c] + (R)-Pantoate[c] => 2 H+[c] + AMP[c] + Diphosphate[c] + (R)-Pantothenate[c]	0.000117053	4.69452e-06
	PTPATi	Pantetheine-phosphate adenylyltransferase	ATP[c] + 2 H+[c] + Pantetheine 4'-phosphate[c] => Diphosphate[c] + Dephospho-CoA[c]	0.000117053	4.69452e-06
	PNP	Purine nucleoside phosphorylase	Phosphate[c] + N Ribosylnicotinamide C11H15N2O5[c] <=> Nicotinamide[c] + Alpha-D-Ribose 1-phosphate[c]	0.00315863	0.0291291
	MTHFR3	5 10 methylenetetrahydrofolatereductase NADPH	H+[c] + Nicotinamide adenine dinucleotide phosphate - reduced[c] + 5,10-Methylenetetrahydrofolate[c] => Nicotinamide adenine dinucleotide phosphate[c] + 5-Methyltetrahydrofolate[c]	0.00115414	0.00587889
	NADDP	NAD diphosphatase	H2O[c] + Nicotinamide adenine dinucleotide[c] => 3 H+[c] + AMP[c] + NMN[c]	0.00590284	0.0565113
	PRAGSr	Phosphoribosylglycinamide synthase	ATP[c] + Glycine[c] + 5-Phospho-beta-D-ribosylamine[c] <=> ADP[c] + Phosphate[c] + 2 H+[c] + N1-(5-Phospho-D-ribosyl)glycinamide[c]	0.0538023	0.00215779
	NMNAT	Nicotinamide-nucleotide adenylyltransferase	ATP[c] + 2 H+[c] + NMN[c] => Nicotinamide adenine dinucleotide[c] + Diphosphate[c]	0.0032028	0.0486328
	GUAD	Guanine deaminase	H2O[c] + H+[c] + Guanine[c] => Ammonia[c] + Xanthine[c]	0.000801454	0.0151271
	GUAPRT	Guanine phosphoribosyltransferase	H+[c] + 5-Phospho-alpha-D-ribose 1-diphosphate[c] + Guanine[c] => Diphosphate[c] + GMP[c]	0.00116243	0.0220099
	FMNAT	FMN adenylyltransferase	ATP[c] + 2 H+[c] + FMN[c] => Diphosphate[c] + Flavin adenine dinucleotide oxidized[c]	4.53173e-05	1.81749e-06
	NTD9	5-nucleotidase (GMP)	H2O[c] + GMP[c] => Phosphate[c] + H+[c] + Guanosine[c]	0.00196389	0.0266721
	SO3R	Sulfite reductase	4 H+[c] + 3 Nicotinamide adenine dinucleotide - reduced[c] + Sulfite[c] => 3 H2O[c] + 3 Nicotinamide adenine dinucleotide[c] + Hydrogen sulfide[c]	0.00119254	0.00688064
	PAPSR	Phosphoadenylyl-sulfate reductase (thioredoxin)	3'-Phosphoadenylyl sulfate[c] + Reduced thioredoxin[c] => H+[c] + Adenosine 3',5'-bisphosphate[c] + Sulfite[c] + Oxidized thioredoxin[c]	0.00119254	0.00688064
	URCN	Urocanase	H2O[c] + Urocanate[c] => H+[c] + 4-Imidazolone-5-propanoate[c]	0.0232207	0.0888426
	RBFSb	Riboflavin synthase	2 6,7-Dimethyl-8-(1-D-ribityl)lumazine[c] => H+[c] + Riboflavin[c] + 4-(1-D-Ribitylamino)-5-aminouracil[c]	9.06347e-05	3.63499e-06
	OOR3r	2-oxoglutarate synthase (rev)	Coenzyme A[c] + 2-Oxoglutarate[c] + Oxidized ferredoxin[c] => H+[c] + CO2[c] + Succinyl-CoA[c] + Reduced ferredoxin[c]	0.014162	0.0852273
	NADHDH2	NADHDH2	3 H+[c] + Nicotinamide adenine dinucleotide - reduced[c] + Menaquinone 8[c] => Nicotinamide adenine dinucleotide[c] + 2 H+[e] + Menaquinol 8[c]	1.32821	1.66229
	ADLH	acetaldehyde:NAD+ oxidoreductase (CoA-acetylating)	Nicotinamide adenine dinucleotide[c] + Coenzyme A[c] + Acetaldehyde[c] <=> H+[c] + Nicotinamide adenine dinucleotide - reduced[c] + Acetyl-CoA[c]	-4.73587	0.338391
	EX_acgal_e	EX_acgal_e	N-Acetyl-D-galactosamine[e] =>	-0.561302	1.12054
	EX_acgam_e	EX_acgam_e	N-Acetyl-D-glucosamine[e] =>	-3.04983	1.26732
	EX_cys__L_e	EX_cys__L_e	L-Cysteine[e] =>	-0.0187143	0.00455544
	EX_gly_e	EX_gly_e	Glycine[e] =>	-0.626312	0.420803
	EX_his__L_e	EX_his__L_e	L-Histidine[e] =>	-0.0400348	0.0880405
	EX_isobuta_e	EX_isobuta_e	Isobutyrate[e] =>	0.152253	0.00199542
	EX_lys__L_e	EX_lys__L_e	L-Lysine[e] =>	-0.0634211	0.0200062
	EX_met__L_e	EX_met__L_e	L-Methionine[e] =>	-0.030143	0.00580436
	EX_phe__L_e	EX_phe__L_e	L-Phenylalanine[e] =>	-0.0371167	0.00460609
	EX_ser__L_e	EX_ser__L_e	L-Serine[e] =>	-0.778088	1.5182
	EX_thr__L_e	EX_thr__L_e	L-Threonine[e] =>	-0.0261374	0.155457
	EX_trp__L_e	EX_trp__L_e	L-Tryptophan[e] =>	-0.0112811	0.00176618
	EX_tyr__L_e	EX_tyr__L_e	L-Tyrosine[e] =>	-0.0276652	0.00345594
	EX_pydam_e	EX_pydam_e	Pyridoxamine[e] <=>	-4.47535e-05	4.36696e-06
	Cystr	L-Cysteine reversible transport via proton symport	H+[e] + L-Cysteine[e] <=> H+[c] + L-Cysteine[c]	0.0187143	0.00455544
	Glyt2r	Glycine reversible transport via proton symport	2 H+[e] + Glycine[e] <=> 2 H+[c] + Glycine[c]	0.626312	0.420803
	Argt2r	Arginine reversible transport via proton symport	H+[e] + L-Arginine[e] <=> H+[c] + L-Arginine[c]	0.0597385	0.00522325
	Hist2r	L-Histidine reversible transport via proton symport	2 H+[e] + L-Histidine[e] <=> 2 H+[c] + L-Histidine[c]	0.0400348	0.0880405
	Lyst2r	L-Lysine reversible transport via proton symport	2 H+[e] + L-Lysine[e] <=> 2 H+[c] + L-Lysine[c]	0.0634211	0.0200062
	Met2r	L-Methionine reversible transport via proton symport	H+[e] + L-Methionine[e] <=> H+[c] + L-Methionine[c]	0.030143	0.00580436
	PHEt2r	L-Phenylalanine reversible transport via proton symport	H+[e] + L-Phenylalanine[e] <=> H+[c] + L-Phenylalanine[c]	0.0371167	0.00460609
	SERt2r	L-Serine reversible transport via proton symport	H+[e] + L-Serine[e] <=> H+[c] + L-Serine[c]	0.778088	1.5182
	THRt2r	L-Threonine reversible transport via proton symport	H+[e] + L-Threonine[e] <=> H+[c] + L-Threonine[c]	0.0261374	0.155457
	TRPt2r	L-Tryptophan reversible transport via proton symport	H+[e] + L-Tryptophan[e] <=> H+[c] + L-Tryptophan[c]	0.0112811	0.00176618
	Leut2r	L-Leucine reversible transport via proton symport	H+[e] + L-Leucine[e] <=> H+[c] + L-Leucine[c]	0.268719	0.161472
	Valt2r	L-Valine reversible transport via proton symport	H+[e] + L-Valine[e] <=> H+[c] + L-Valine[c]	0.0015637	0.0315482
	Tyrt2r	L-Tyrosine reversible transport via proton symport	H+[e] + L-Tyrosine[e] <=> H+[c] + L-Tyrosine[c]	0.0276652	0.00345594
	Isobut	Isobutyrate transport	H+[e] + Isobutyrate[e] <=> H+[c] + Isobutyrate[c]	-0.152253	0.00199542
	PPAt4pp	Propionate transport	Sodium[p] + Propionate (n-C3:0)[p] <=> Sodium[c] + Propionate (n-C3:0)[c]	-4.0601	0.033966
	cittr	Citrate transport	3 Sodium[e] + Citrate[e] <=> 3 Sodium[c] + Citrate[c]	-0.00317344	0.000127274
	ILEt2r	Isoleucine reversible transport via proton symport	H+[p] + L-Isoleucine[p] <=> H+[c] + L-Isoleucine[c]	0.00129809	0.00847458
	Ibutsyn	Isobutyrate synthesis	H2O[c] + 4-Methyl-2-oxopentanoate[c] => Acetate[c] + Isobutyrate[c]	0.152253	0.00199542
	PDXt	Pyridoxamine transport	Pyridoxamine[e] <=> Pyridoxamine[c]	4.47535e-05	4.36696e-06
	galtr	Galactose transport	ATP[c] + H2O[c] + D-Galactose[p] => ADP[c] + Phosphate[c] + H+[c] + D-Galactose[c]	0.000839774	0.0224319
	PyrDH	Pyruvate dehydrogenase	Nicotinamide adenine dinucleotide[c] + Coenzyme A[c] + Pyruvate[c] => Nicotinamide adenine dinucleotide - reduced[c] + CO2[c] + Acetyl-CoA[c]	0.198419	1.13871
	NAGp	Permease	H+[e] + N-Acetyl-D-glucosamine[e] => H+[c] + N-Acetyl-D-glucosamine[c]	3.04983	1.26732
	PTSI_AgaVWEF	NAcGal transport	H+[e] + N-Acetyl-D-galactosamine[e] => H+[c] + N-Acetyl-D-galactosamine[c]	0.561302	1.12054
	AcgalP	Acgal kinase	ATP[c] + N-Acetyl-D-galactosamine[c] => ADP[c] + H+[c] + N-Acetyl-D-galactosamine6P[c]	0.561302	1.12054
	AgaAI	Deacetylase	H2O[c] + N-Acetyl-D-galactosamine6P[c] => Acetate[c] + D-galactosamine-6-phosphate[c]	0.561302	1.12054
	AgaS	D-galactosamine-6-phosphate deaminase/isomerase	H2O[c] + D-galactosamine-6-phosphate[c] => Ammonium[c] + D-Tagatose 6-phosphate[c]	0.561302	1.12054
	Succ_Asp_symport	Succinate transport	Succinate[c] + L-Aspartate[e] <=> L-Aspartate[c] + Succinate[e]	4.88681	1.18699
	Isoval	IsovalerateCoA hydrolysis	H2O[c] + Isovaleryl-CoA[c] => H+[c] + Coenzyme A[c] + 3-Methylbutanoic acid[c]	0.670119	0.0556059
	Isovaltr	IsovalerateCoA diffusion periplasmic	3-Methylbutanoic acid[c] <=> 3-Methylbutanoic acid[p]	0.670119	0.0556059
	ALCD2y	ALCD2y	Nicotinamide adenine dinucleotide[c] + Ethanol[c] <=> H+[c] + Nicotinamide adenine dinucleotide - reduced[c] + Acetaldehyde[c]	-4.18884	0.013241

## Sheet: Table S10
Table S10 Predicted rates (mmol/gDW/h) from curated F. prausnitzii genome scale model. Intracellular flux distribution was obtained by random sampling (n=5000) with 5% variability allowed for experimental metabolite rates, biomass reaction and non-associated growth maintenance. Average and standard deviation calculated from FVA (n=5000) are reported in columun E and F, respectively.
	Reaction	Description	Equation	AVE	SD
	12DGR180tipp	1,2 diacylglycerol transport via flipping (periplasm to cytoplasm, n-C18:0)	1,2-Diacyl-sn-glycerol (dioctadecanoyl, n-C18:0)[p] => 1,2-Diacyl-sn-glycerol (dioctadecanoyl, n-C18:0)[c]	0.0021006	0.0149139
	2AGPA140tipp	2-Acyl-sn-glycero-3-phosphatidate (n-C14:0) transporter via facilitated diffusion (periplasm)	2-tetradecanoyl-sn-glycerol 3-phosphate[p] => 2-tetradecanoyl-sn-glycerol 3-phosphate[c]	0.000637558	0.00471513
	2AGPA161tipp	2-Acyl-sn-glycero-3-phosphatidate (n-C16:1) transporter via facilitated diffusion (periplasm)	2-hexadec-9-enoyl-sn-glycerol 3-phosphate[p] => 2-hexadec-9-enoyl-sn-glycerol 3-phosphate[c]	0.000322625	0.00223056
	2AGPA181tipp	2-Acyl-sn-glycero-3-phosphatidate (n-C18:1) transporter via facilitated diffusion (periplasm)	2-octadec-11-enoyl-sn-glycerol 3-phosphate[p] => 2-octadec-11-enoyl-sn-glycerol 3-phosphate[c]	0.0017999	0.0094943
	2AGPE140tipp	2-Acyl-sn-glycero-3-phosphoethanolamine (n-C14:0) transporter via facilitated diffusion (periplasm)	2-Acyl-sn-glycero-3-phosphoethanolamine (n-C14:0)[p] => 2-Acyl-sn-glycero-3-phosphoethanolamine (n-C14:0)[c]	0.000619226	0.00693787
	2AGPE160tipp	2-Acyl-sn-glycero-3-phosphoethanolamine (n-C16:0) transporter via facilitated diffusion (periplasm)	2-Acyl-sn-glycero-3-phosphoethanolamine (n-C16:0)[p] => 2-Acyl-sn-glycero-3-phosphoethanolamine (n-C16:0)[c]	0.00152399	0.0142057
	2AGPE161tipp	2-Acyl-sn-glycero-3-phosphoethanolamine (n-C16:1) transporter via facilitated diffusion (periplasm)	2-Acyl-sn-glycero-3-phosphoethanolamine (n-C16:1)[p] => 2-Acyl-sn-glycero-3-phosphoethanolamine (n-C16:1)[c]	0.00053124	0.00645419
	2AGPE180tipp	2-Acyl-sn-glycero-3-phosphoethanolamine (n-C18:0) transporter via facilitated diffusion (periplasm)	2-Acyl-sn-glycero-3-phosphoethanolamine (n-C18:0)[p] => 2-Acyl-sn-glycero-3-phosphoethanolamine (n-C18:0)[c]	0.000566273	0.00668923
	2AGPE181tipp	2-Acyl-sn-glycero-3-phosphoethanolamine (n-C18:1) transporter via facilitated diffusion (periplasm)	2-Acyl-sn-glycero-3-phosphoethanolamine (n-C18:1)[p] => 2-Acyl-sn-glycero-3-phosphoethanolamine (n-C18:1)[c]	0.00138607	0.0131972
	2AGPEAT140	2-acyl-glycerophospho-ethanolamine acyltransferase (n-C14:0)	ATP[c] + 2-Acyl-sn-glycero-3-phosphoethanolamine (n-C14:0)[c] + Tetradecanoate (n-C14:0)[c] => AMP[c] + Diphosphate[c] + Phosphatidylethanolamine (ditetradecanoyl, n-C14:0)[c]	0.000619226	0.00693787
	2AGPEAT160	2-acyl-glycerophospho-ethanolamine acyltransferase (n-C16:0)	ATP[c] + 2-Acyl-sn-glycero-3-phosphoethanolamine (n-C16:0)[c] + Hexadecanoate (n-C16:0)[c] => AMP[c] + Diphosphate[c] + Phosphatidylethanolamine (dihexadecanoyl, n-C16:0)[c]	0.00152399	0.0142057
	2AGPEAT161	2-acyl-glycerophospho-ethanolamine acyltransferase (n-C16:1)	ATP[c] + 2-Acyl-sn-glycero-3-phosphoethanolamine (n-C16:1)[c] + Hexadecenoate (n-C16:1)[c] => AMP[c] + Diphosphate[c] + Phosphatidylethanolamine (dihexadec-9enoyl, n-C16:1)[c]	0.00053124	0.00645419
	2AGPEAT180	2-acyl-glycerophospho-ethanolamine acyltransferase (n-C18:0)	ATP[c] + 2-Acyl-sn-glycero-3-phosphoethanolamine (n-C18:0)[c] + Octadecanoate (n-C18:0)[c] => AMP[c] + Diphosphate[c] + Phosphatidylethanolamine (dioctadecanoyl, n-C18:0)[c]	0.000566273	0.00668923
	2AGPEAT181	2-acyl-glycerophospho-ethanolamine acyltransferase (n-C18:1)	ATP[c] + 2-Acyl-sn-glycero-3-phosphoethanolamine (n-C18:1)[c] + Octadecenoate (n-C18:1)[c] => AMP[c] + Diphosphate[c] + Phosphatidylethanolamine (dioctadec-11-enoyl, n-C18:1)[c]	0.00138607	0.0131972
	2MAHMP	2-Methyl-4-amino-5-hydroxymethylpyrimidine diphosphatase	H2O[c] + 2-Methyl-4-amino-5-hydroxymethylpyrimidine diphosphate[c] => Phosphate[c] + H+[c] + 4-Amino-2-methyl-5-phosphomethylpyrimidine[c]	0.00298304	0.0345587
	3HAACOAT100	3HAACOAT100	Coenzyme A[c] + (R)-3-Hydroxydecanoyl-[acyl-carrier protein][c] <=> Acyl carrier protein[c] + (R)-Hydroxydecanoyl-CoA[c]	-0.00870218	0.0257129
	3HAD100	3-hydroxyacyl-[acyl-carrier-protein] dehydratase (n-C10:0)	(R)-3-Hydroxydecanoyl-[acyl-carrier protein][c] => H2O[c] + Trans-Dec-2-enoyl-[acyl-carrier protein][c]	0.0112232	0.0264696
	3HAD120	3-hydroxyacyl-[acyl-carrier-protein] dehydratase (n-C12:0)	(R)-3-Hydroxydodecanoyl-[acyl-carrier protein][c] => H2O[c] + Trans-Dodec-2-enoyl-[acyl-carrier protein][c]	0.0077162	0.0233651
	3HAD121	3-hydroxyacyl-[acyl-carrier-protein] dehydratase (n-C12:1)	(R)-3-hydroxy-cis-dodec-5-enoyl-[acyl-carrier protein][c] => H2O[c] + Trans-3-cis-5-dodecenoyl-[acyl-carrier protein][c]	0.00350697	0.0144515
	3HAD140	3-hydroxyacyl-[acyl-carrier-protein] dehydratase (n-C14:0)	(R)-3-Hydroxytetradecanoyl-[acyl-carrier protein][c] => H2O[c] + Trans-Tetradec-2-enoyl-[acyl-carrier protein][c]	0.00361408	0.0145141
	3HAD141	3-hydroxyacyl-[acyl-carrier-protein] dehydratase (n-C14:1)	(R)-3-hydroxy-cis-myristol-7-eoyl-[acyl-carrier protein][c] => H2O[c] + Trans-3-cis-7-myristoleoyl-[acyl-carrier protein][c]	0.00350697	0.0144515
	3HAD160	3-hydroxyacyl-[acyl-carrier-protein] dehydratase (n-C16:0)	R-3-hydroxypalmitoyl-[acyl-carrier protein][c] => H2O[c] + Trans-Hexadec-2-enoyl-[acyl-carrier protein][c]	0.00127357	0.00682151
	3HAD161	3-hydroxyacyl-[acyl-carrier-protein] dehydratase (n-C16:1)	(R)-3-hydroxy-cis-palm-9-eoyl-[acyl-carrier protein][c] => H2O[c] + Trans-3-cis-9-palmitoleoyl-[acyl-carrier protein][c]	0.00124743	0.00632612
	3HAD180	3-hydroxyacyl-[acyl-carrier-protein] dehydratase (n-C18:0)	(R)-3-Hydroxyoctadecanoyl-[acyl-carrier protein][c] => H2O[c] + Trans-octadec-2-enoyl-[acyl-carrier protein][c]	0.000214303	0.00255723
	3HAD181	3-hydroxyacyl-[acyl-carrier-protein] dehydratase (n-C18:1)	(R)-3-hydroxy-cis-vacc-11-enoyl-[acyl-carrier protein][c] => H2O[c] + Trans-3-cis-11-vacceoyl-[acyl-carrier protein][c]	0.000521727	0.00428466
	3HAD40	3-hydroxyacyl-[acyl-carrier-protein] dehydratase (n-C4:0)	(3R)-3-Hydroxyacyl-[acyl-carrier protein][c] => H2O[c] + But-2-enoyl-[acyl-carrier protein][c]	0.002521	0.00913098
	3HAD60	3-hydroxyacyl-[acyl-carrier-protein] dehydratase (n-C6:0)	(R)-3-Hydroxyhexanoyl-[acyl-carrier protein][c] => H2O[c] + Trans-Hex-2-enoyl-[acyl-carrier protein][c]	0.002521	0.00913098
	3HAD80	3-hydroxyacyl-[acyl-carrier-protein] dehydratase (n-C8:0)	(R)-3-Hydroxyoctanoyl-[acyl-carrier protein][c] => H2O[c] + Trans-Oct-2-enoyl-[acyl-carrier protein][c]	0.002521	0.00913098
	3OAR100	3-oxoacyl-[acyl-carrier-protein] reductase (n-C10:0)	H+[c] + Nicotinamide adenine dinucleotide phosphate - reduced[c] + 3-Oxodecanoyl-[acyl-carrier protein][c] <=> Nicotinamide adenine dinucleotide phosphate[c] + (R)-3-Hydroxydecanoyl-[acyl-carrier protein][c]	0.002521	0.00913098
	3OAR120	3-oxoacyl-[acyl-carrier-protein] reductase (n-C12:0)	H+[c] + Nicotinamide adenine dinucleotide phosphate - reduced[c] + 3-Oxododecanoyl-[acyl-carrier protein][c] <=> Nicotinamide adenine dinucleotide phosphate[c] + (R)-3-Hydroxydodecanoyl-[acyl-carrier protein][c]	0.0077162	0.0233651
	3OAR121	3-oxoacyl-[acyl-carrier-protein] reductase (n-C12:1)	H+[c] + Nicotinamide adenine dinucleotide phosphate - reduced[c] + 3-oxo-cis-dodec-5-enoyl-[acyl-carrier protein][c] => Nicotinamide adenine dinucleotide phosphate[c] + (R)-3-hydroxy-cis-dodec-5-enoyl-[acyl-carrier protein][c]	0.00350697	0.0144515
	3OAR140	3-oxoacyl-[acyl-carrier-protein] reductase (n-C14:0)	H+[c] + Nicotinamide adenine dinucleotide phosphate - reduced[c] + 3-Oxotetradecanoyl-[acyl-carrier protein][c] <=> Nicotinamide adenine dinucleotide phosphate[c] + (R)-3-Hydroxytetradecanoyl-[acyl-carrier protein][c]	0.00361408	0.0145141
	3OAR141	3-oxoacyl-[acyl-carrier-protein] reductase (n-C14:1)	H+[c] + Nicotinamide adenine dinucleotide phosphate - reduced[c] + 3-oxo-cis-myristol-7-eoyl-[acyl-carrier protein][c] => Nicotinamide adenine dinucleotide phosphate[c] + (R)-3-hydroxy-cis-myristol-7-eoyl-[acyl-carrier protein][c]	0.00350697	0.0144515
	3OAR160	3-oxoacyl-[acyl-carrier-protein] reductase (n-C16:0)	H+[c] + Nicotinamide adenine dinucleotide phosphate - reduced[c] + 3-Oxohexadecanoyl-[acyl-carrier protein][c] <=> Nicotinamide adenine dinucleotide phosphate[c] + R-3-hydroxypalmitoyl-[acyl-carrier protein][c]	0.00127357	0.00682151
	3OAR161	3-oxoacyl-[acyl-carrier-protein] reductase (n-C16:1)	H+[c] + Nicotinamide adenine dinucleotide phosphate - reduced[c] + 3-oxo-cis-palm-9-eoyl-[acyl-carrier protein][c] => Nicotinamide adenine dinucleotide phosphate[c] + (R)-3-hydroxy-cis-palm-9-eoyl-[acyl-carrier protein][c]	0.00124743	0.00632612
	3OAR180	3-oxoacyl-[acyl-carrier-protein] reductase (n-C18:0)	H+[c] + Nicotinamide adenine dinucleotide phosphate - reduced[c] + 3-Oxooctadecanoyl-[acyl-carrier protein][c] <=> Nicotinamide adenine dinucleotide phosphate[c] + (R)-3-Hydroxyoctadecanoyl-[acyl-carrier protein][c]	0.000214303	0.00255723
	3OAR181	3-oxoacyl-[acyl-carrier-protein] reductase (n-C18:1)	H+[c] + Nicotinamide adenine dinucleotide phosphate - reduced[c] + 3-oxo-cis-vacc-11-enoyl-[acyl-carrier protein][c] => Nicotinamide adenine dinucleotide phosphate[c] + (R)-3-hydroxy-cis-vacc-11-enoyl-[acyl-carrier protein][c]	0.000521727	0.00428466
	3OAR40	3-oxoacyl-[acyl-carrier-protein] reductase (n-C4:0)	H+[c] + Nicotinamide adenine dinucleotide phosphate - reduced[c] + Acetoacetyl-ACP[c] <=> Nicotinamide adenine dinucleotide phosphate[c] + (3R)-3-Hydroxyacyl-[acyl-carrier protein][c]	0.002521	0.00913098
	3OAR60	3-oxoacyl-[acyl-carrier-protein] reductase (n-C6:0)	H+[c] + Nicotinamide adenine dinucleotide phosphate - reduced[c] + 3-Oxohexanoyl-[acyl-carrier protein][c] <=> Nicotinamide adenine dinucleotide phosphate[c] + (R)-3-Hydroxyhexanoyl-[acyl-carrier protein][c]	0.002521	0.00913098
	3OAR80	3-oxoacyl-[acyl-carrier-protein] reductase (n-C8:0)	H+[c] + Nicotinamide adenine dinucleotide phosphate - reduced[c] + 3-Oxooctanoyl-[acyl-carrier protein][c] <=> Nicotinamide adenine dinucleotide phosphate[c] + (R)-3-Hydroxyoctanoyl-[acyl-carrier protein][c]	0.002521	0.00913098
	3OAS100	3-oxoacyl-[acyl-carrier-protein] synthase (n-C10:0)	H+[c] + Malonyl-[acyl-carrier protein][c] + Octanoyl-ACP (n-C8:0ACP)[c] => CO2[c] + Acyl carrier protein[c] + 3-Oxodecanoyl-[acyl-carrier protein][c]	0.002521	0.00913098
	3OAS120	3-oxoacyl-[acyl-carrier-protein] synthase (n-C12:0)	H+[c] + Malonyl-[acyl-carrier protein][c] + Decanoyl-ACP (n-C10:0ACP)[c] => CO2[c] + Acyl carrier protein[c] + 3-Oxododecanoyl-[acyl-carrier protein][c]	0.0077162	0.0233651
	3OAS121	3-oxoacyl-[acyl-carrier-protein] synthase (n-C12:1)	H+[c] + Malonyl-[acyl-carrier protein][c] + Cis-dec-3-enoyl-[acyl-carrier protein] (n-C10:1)[c] => CO2[c] + Acyl carrier protein[c] + 3-oxo-cis-dodec-5-enoyl-[acyl-carrier protein][c]	0.00350697	0.0144515
	3OAS140	3-oxoacyl-[acyl-carrier-protein] synthase (n-C14:0)	H+[c] + Malonyl-[acyl-carrier protein][c] + Dodecanoyl-ACP (n-C12:0ACP)[c] => CO2[c] + Acyl carrier protein[c] + 3-Oxotetradecanoyl-[acyl-carrier protein][c]	0.00361408	0.0145141
	3OAS141	3-oxoacyl-[acyl-carrier-protein] synthase (n-C14:1)	H+[c] + Malonyl-[acyl-carrier protein][c] + Cis-dodec-5-enoyl-[acyl-carrier protein] (n-C12:1)[c] => CO2[c] + Acyl carrier protein[c] + 3-oxo-cis-myristol-7-eoyl-[acyl-carrier protein][c]	0.00350697	0.0144515
	3OAS160	3-oxoacyl-[acyl-carrier-protein] synthase (n-C16:0)	H+[c] + Malonyl-[acyl-carrier protein][c] + Myristoyl-ACP (n-C14:0ACP)[c] => CO2[c] + Acyl carrier protein[c] + 3-Oxohexadecanoyl-[acyl-carrier protein][c]	0.00127357	0.00682151
	3OAS161	3-oxoacyl-[acyl-carrier-protein] synthase (n-C16:1)	H+[c] + Malonyl-[acyl-carrier protein][c] + Cis-tetradec-7-enoyl-[acyl-carrier protein] (n-C14:1)[c] => CO2[c] + Acyl carrier protein[c] + 3-oxo-cis-palm-9-eoyl-[acyl-carrier protein][c]	0.00124743	0.00632612
	3OAS180	3-oxoacyl-[acyl-carrier-protein] synthase (n-C18:0)	H+[c] + Malonyl-[acyl-carrier protein][c] + Palmitoyl-ACP (n-C16:0ACP)[c] => CO2[c] + Acyl carrier protein[c] + 3-Oxooctadecanoyl-[acyl-carrier protein][c]	0.000214303	0.00255723
	3OAS181	3-oxoacyl-[acyl-carrier-protein] synthase (n-C18:1)	H+[c] + Malonyl-[acyl-carrier protein][c] + Cis-hexadec-9-enoyl-[acyl-carrier protein] (n-C16:1)[c] => CO2[c] + Acyl carrier protein[c] + 3-oxo-cis-vacc-11-enoyl-[acyl-carrier protein][c]	0.000521727	0.00428466
	3OAS60	3-oxoacyl-[acyl-carrier-protein] synthase (n-C6:0)	H+[c] + Malonyl-[acyl-carrier protein][c] + Butyryl-ACP (n-C4:0ACP)[c] => CO2[c] + Acyl carrier protein[c] + 3-Oxohexanoyl-[acyl-carrier protein][c]	0.002521	0.00913098
	3OAS80	3-oxoacyl-[acyl-carrier-protein] synthase (n-C8:0)	H+[c] + Malonyl-[acyl-carrier protein][c] + Hexanoyl-ACP (n-C6:0ACP)[c] => CO2[c] + Acyl carrier protein[c] + 3-Oxooctanoyl-[acyl-carrier protein][c]	0.002521	0.00913098
	AACPS3	Acyl-[acyl-carrier-protein] synthetase (n-C16:0)	ATP[c] + Hexadecanoate (n-C16:0)[c] + Acyl carrier protein[c] => AMP[c] + Diphosphate[c] + Palmitoyl-ACP (n-C16:0ACP)[c]	0.00296581	0.0177536
	AACPS5	Acyl-[acyl-carrier-protein] synthetase (n-C18:1)	ATP[c] + Octadecenoate (n-C18:1)[c] + Acyl carrier protein[c] => AMP[c] + Diphosphate[c] + Cis-octadec-11-enoyl-[acyl-carrier protein] (n-C18:1)[c]	0.00307806	0.0185855
	AACPS6	Acyl-[acyl-carrier-protein] synthetase (n-C18:0)	ATP[c] + Octadecanoate (n-C18:0)[c] + Acyl carrier protein[c] => AMP[c] + Diphosphate[c] + Octadecanoyl-ACP (n-C18:0ACP)[c]	0.000791072	0.00782863
	ABZtex	4 aminobenzoate extracellular to cytosol	4-Aminobenzoate[e] <=> 4-Aminobenzoate[c]	6.91283e-05	2.40362e-06
	ACACT1r	Acetyl-CoA C-acetyltransferase	2 Acetyl-CoA[c] <=> Coenzyme A[c] + Acetoacetyl-CoA[c]	2.62853	0.0408248
	POR_2	Pyruvate synthase	Coenzyme A[c] + Pyruvate[c] + Ferredoxin (oxidized form 4:2)[c] <=> H+[c] + CO2[c] + Acetyl-CoA[c] + Ferredoxin (reduced form 4:2)[c]	6.68544	0.191137
	PTAr	Phosphotransacetylase	Phosphate[c] + Acetyl-CoA[c] <=> Coenzyme A[c] + Acetyl phosphate[c]	4.00185	0.0683265
	BTCOAACCOAT	Butyryl-CoA:acetate CoA-transferase	Acetate[c] + Butanoyl-CoA[c] => Acetyl-CoA[c] + Butyrate (n-C4:0)[c]	2.62853	0.0408248
	ACGK	Acetylglutamate kinase	ATP[c] + N-Acetyl-L-glutamate[c] => ADP[c] + N-Acetyl-L-glutamyl 5-phosphate[c]	0.00048155	0.00383331
	IPPS	2-isopropylmalate synthase	H2O[c] + 3-Methyl-2-oxobutanoate[c] + Acetyl-CoA[c] => H+[c] + Coenzyme A[c] + 3-Carboxy-3-hydroxy-4-methylpentanoate[c]	0.0486701	0.073062
	ACHBS	2-aceto-2-hydroxybutanoate synthase	H+[c] + Pyruvate[c] + 2-Oxobutanoate[c] => CO2[c] + (S)-2-Aceto-2-hydroxybutanoate[c]	0.0118618	0.0132211
	ACKr	Acetate kinase	ATP[c] + Acetate[c] <=> ADP[c] + Acetyl phosphate[c]	-4.00185	0.0683265
	ACLS	Acetolactate synthase	H+[c] + 2 Pyruvate[c] => CO2[c] + (S)-2-Acetolactate[c]	0.0588345	0.0762918
	ACOAD1	Acyl-CoA dehydrogenase (butanoyl-CoA)	H+[c] + Nicotinamide adenine dinucleotide - reduced[c] + Crotonoyl-CoA[c] => Nicotinamide adenine dinucleotide[c] + Butanoyl-CoA[c]	2.69501	0.528093
	ACOAD1f	Acyl-CoA dehydrogenase (butanoyl-CoA)	Flavin adenine dinucleotide oxidized[c] + Butanoyl-CoA[c] <=> Flavin adenine dinucleotide reduced[c] + Crotonoyl-CoA[c]	0.0664816	0.527906
	ACOAD2	Acyl-CoA dehydrogenase (hexanoyl-CoA)	H+[c] + Nicotinamide adenine dinucleotide - reduced[c] + Trans-Hex-2-enoyl-CoA[c] => Nicotinamide adenine dinucleotide[c] + Hexanoyl-CoA (n-C6:0CoA)[c]	0.102005	0.526478
	ACOAD2f	Acyl-CoA dehydrogenase (hexanoyl-CoA)	Flavin adenine dinucleotide oxidized[c] + Hexanoyl-CoA (n-C6:0CoA)[c] <=> Flavin adenine dinucleotide reduced[c] + Trans-Hex-2-enoyl-CoA[c]	0.102005	0.526478
	ACOAD4_1	Acyl CoA dehydrogenase decanoyl CoA	Nicotinamide adenine dinucleotide[c] + Decanoyl CoA C31H50N7O17P3S[c] <=> H+[c] + Nicotinamide adenine dinucleotide - reduced[c] + Trans-Dec-2-enoyl-CoA[c]	0.00870218	0.0257129
	ACOAD5_1	Acyl CoA dehydrogenase dodecanoyl CoA	Nicotinamide adenine dinucleotide[c] + Dodecanoyl CoA n C120CoA C33H54N7O17P3S[c] <=> H+[c] + Nicotinamide adenine dinucleotide - reduced[c] + Trans Dodec 2 enoyl CoA C33H52N7O17P3S[c]	0.00460006	0.0182749
	ACOAD5f	Acyl-CoA dehydrogenase (dodecanoyl-CoA)	Flavin adenine dinucleotide oxidized[c] + Dodecanoyl-CoA (n-C12:0CoA)[c] => Flavin adenine dinucleotide reduced[c] + Trans-Dodec-2-enoyl-CoA[c]	0.00410213	0.019103
	ACOAD6f	Acyl-CoA dehydrogenase (tetradecanoyl-CoA)	Flavin adenine dinucleotide oxidized[c] + Tetradecanoyl-CoA (n-C14:0CoA)[c] <=> Flavin adenine dinucleotide reduced[c] + Trans-Tetradec-2-enoyl-CoA[c]	0.00234051	0.0130418
	ACOAD7f	Acyl-CoA dehydrogenase (hexadecanoyl-CoA)	Palmitoyl-CoA (n-C16:0CoA)[c] + Flavin adenine dinucleotide oxidized[c] <=> Flavin adenine dinucleotide reduced[c] + Trans-Hexadec-2-enoyl-CoA[c]	-0.000725703	0.00473486
	ACOAD8f	Acyl-CoA dehydrogenase (octadecanoyl-CoA)	Flavin adenine dinucleotide oxidized[c] + Stearoyl-CoA (n-C18:0CoA)[c] <=> Flavin adenine dinucleotide reduced[c] + Trans-Octadec-2-enoyl-CoA[c]	0.000214303	0.00255723
	ACCOAC	Acetyl-CoA carboxylase	ATP[c] + Bicarbonate[c] + Acetyl-CoA[c] => ADP[c] + Phosphate[c] + H+[c] + Malonyl-CoA[c]	0.03516	0.0821109
	ACODA	Acetylornithine deacetylase	H2O[c] + N2-Acetyl-L-ornithine[c] => Acetate[c] + Ornithine[c]	0.00146502	0.0239135
	ACONTa	Aconitase (half-reaction A, Citrate hydro-lyase)	Citrate[c] <=> H2O[c] + Cis-Aconitate[c]	0.00223951	0.0105255
	ACONTb	Aconitase (half-reaction B, Isocitrate hydro-lyase)	H2O[c] + Cis-Aconitate[c] <=> Isocitrate[c]	0.00223951	0.0105255
	ACOTA	Acetylornithine transaminase	2-Oxoglutarate[c] + N2-Acetyl-L-ornithine[c] <=> L-Glutamate[c] + N-Acetyl-L-glutamate 5-semialdehyde[c]	-0.00048155	0.00383331
	ACPPAT141	Acyl-(acyl carrier protein):phosphate acyltransferase (C14:1)	Phosphate[c] + H+[c] + Cis-tetradec-7-enoyl-[acyl-carrier protein] (n-C14:1)[c] => Acyl carrier protein[c] + Tetradecanoyl-phosphate (n-C14:1)[c]	0.00112977	0.00660423
	ADD	Adenine deaminase	H2O[c] + H+[c] + Adenine[c] => Ammonium[c] + Hypoxanthine[c]	0.000519228	0.00698538
	ADEt2rpp	Adenine transport via proton symport (reversible) (periplasm)	H+[p] + Adenine[p] <=> H+[c] + Adenine[c]	0.0123782	0.00244946
	ADEtex	Adenine transport via diffusion (extracellular to periplasm)	Adenine[e] <=> Adenine[p]	0.0123782	0.00244946
	ADK1	Adenylate kinase	ATP[c] + AMP[c] <=> 2 ADP[c]	-0.0309328	0.0812282
	ADK3	Adentylate kinase (GTP)	AMP[c] + GTP[c] <=> ADP[c] + GDP[c]	-0.0109927	0.0408363
	ADK4	Adentylate kinase (ITP)	AMP[c] + ITP[c] <=> ADP[c] + IDP[c]	-0.00685244	0.0400668
	ADKd	Adenylate kinase (d form)	DAMP[c] + DATP[c] <=> 2 DADP[c]	-0.00291125	0.0130842
	ADNCYC	Adenylate cyclase	ATP[c] => Diphosphate[c] + CAMP[c]	0.000890999	0.0134041
	ADNK1	Adenosine kinase	ATP[c] + Adenosine[c] => ADP[c] + H+[c] + AMP[c]	0.0155092	0.0272485
	ADPT	Adenine phosphoribosyltransferase	Adenine[c] + 5-Phospho-alpha-D-ribose 1-diphosphate[c] => AMP[c] + Diphosphate[c]	0.000811562	0.0117557
	ADSL1r	Adenylsuccinate lyase	N6-(1,2-Dicarboxyethyl)-AMP[c] <=> AMP[c] + Fumarate[c]	0.00211708	0.0139836
	ADSL2r	Adenylosuccinate lyase	(S)-2-[5-Amino-1-(5-phospho-D-ribosyl)imidazole-4-carboxamido]succinate[c] <=> 5-Amino-1-(5-Phospho-D-ribosyl)imidazole-4-carboxamide[c] + Fumarate[c]	0.000505636	0.00356339
	ADSS	Adenylosuccinate synthase	GTP[c] + L-Aspartate[c] + IMP[c] => Phosphate[c] + 2 H+[c] + GDP[c] + N6-(1,2-Dicarboxyethyl)-AMP[c]	0.00211708	0.0139836
	AGPAT120	1-tetradecanoyl-sn-glycerol 3-phosphate O-acyltransferase (n-C12:0)	Dodecanoyl-ACP (n-C12:0ACP)[c] + 1-dodecanoyl-sn-glycerol 3-phosphate[c] => Acyl carrier protein[c] + 1,2-didodecanoyl-sn-glycerol 3-phosphate[c]	0.00205106	0.00955151
	AGPAT140	1-tetradecanoyl-sn-glycerol 3-phosphate O-acyltransferase (n-C14:0)	Myristoyl-ACP (n-C14:0ACP)[c] + 1-tetradecanoyl-sn-glycerol 3-phosphate[c] => Acyl carrier protein[c] + 1,2-ditetradecanoyl-sn-glycerol 3-phosphate[c]	0.00117026	0.00652091
	AGPAT141	1-tetradec-7-enoyl-sn-glycerol 3-phosphate O-acyltransferase (n-C14:1)	Cis-tetradec-7-enoyl-[acyl-carrier protein] (n-C14:1)[c] + 1-tetradec-7-enoyl-sn-glycerol 3-phosphate[c] => Acyl carrier protein[c] + 1,2-ditetradec-7-enoyl-sn-glycerol 3-phosphate[c]	0.00112977	0.00660423
	AGPAT160	1-hexadecanoyl-sn-glycerol 3-phosphate O-acyltransferase (n-C16:0)	Palmitoyl-ACP (n-C16:0ACP)[c] + 1-hexadecanoyl-sn-glycerol 3-phosphate[c] => Acyl carrier protein[c] + 1,2-dihexadecanoyl-sn-glycerol 3-phosphate[c]	0.00201253	0.00934549
	AGPAT161	1-hexadec-7-enoyl-sn-glycerol 3-phosphate O-acyltransferase (n-C16:1)	Cis-hexadec-9-enoyl-[acyl-carrier protein] (n-C16:1)[c] + 1-hexadec-9-enoyl-sn-glycerol 3-phosphate[c] => Acyl carrier protein[c] + 1,2-dihexadec-9-enoyl-sn-glycerol 3-phosphate[c]	0.000362852	0.00236743
	AGPAT180	1-octadecanoyl-sn-glycerol 3-phosphate O-acyltransferase (n-C18:0)	Octadecanoyl-ACP (n-C18:0ACP)[c] + 1-octadecanoyl-sn-glycerol 3-phosphate[c] => Acyl carrier protein[c] + 1,2-dioctadecanoyl-sn-glycerol 3-phosphate[c]	0.000502687	0.00410755
	AGPAT181	1-octadec-7-enoyl-sn-glycerol 3-phosphate O-acyltransferase (n-C18:1)	Cis-octadec-11-enoyl-[acyl-carrier protein] (n-C18:1)[c] + 1-octadec-11-enoyl-sn-glycerol 3-phosphate[c] => Acyl carrier protein[c] + 1,2-dioctadec-11-enoyl-sn-glycerol 3-phosphate[c]	0.0017999	0.0094943
	AGPR	N-acetyl-g-glutamyl-phosphate reductase	Phosphate[c] + Nicotinamide adenine dinucleotide phosphate[c] + N-Acetyl-L-glutamate 5-semialdehyde[c] <=> H+[c] + Nicotinamide adenine dinucleotide phosphate - reduced[c] + N-Acetyl-L-glutamyl 5-phosphate[c]	-0.00048155	0.00383331
	AHCYSNS	S-adenosylhomocysteine nucleosidase	H2O[c] + S-Adenosyl-L-homocysteine[c] => Adenine[c] + S-Ribosyl-L-homocysteine[c]	0.000780372	0.00693442
	AHMMPS	4 amino 5 hydroxymethyl 2 methylpyrimidine synthetase	2 H+[c] + 5-amino-1-(5-phospho-D-ribosyl)imidazole[c] => Phosphate[c] + 4-Amino-5-hydroxymethyl-2-methylpyrimidine[c] + Glycolaldehyde[c]	2.6334e-06	7.37141e-06
	AHSERL2	O acetylhomoserine thiol lyase	O Acetyl L homoserine C6H11NO4[c] + Hydrogen sulfide[c] => H+[c] + Acetate[c] + L-Homocysteine[c]	0.000780349	0.00344208
	AICART	Phosphoribosylaminoimidazolecarboxamide formyltransferase	10-Formyltetrahydrofolate[c] + 5-Amino-1-(5-Phospho-D-ribosyl)imidazole-4-carboxamide[c] <=> 5-Formamido-1-(5-phospho-D-ribosyl)imidazole-4-carboxamide[c] + 5,6,7,8-Tetrahydrofolate[c]	0.000712568	0.00412134
	AIRCr	Phosphoribosylaminoimidazole carboxylase	CO2[c] + 5-amino-1-(5-phospho-D-ribosyl)imidazole[c] <=> H+[c] + 5-amino-1-(5-phospho-D-ribosyl)imidazole-4-carboxylate[c]	0.000505636	0.00356339
	AKP1	Alkaline phosphatase Dihydroneopterin	3 H2O[c] + 2-Amino-4-hydroxy-6-(erythro-1,2,3-trihydroxypropyl)dihydropteridine triphosphate[c] => 3 Phosphate[c] + 2 H+[c] + Dihydroneopterin[c]	6.91283e-05	2.40362e-06
	ALAabc	L-alanine transport via ABC system	ATP[c] + H2O[c] + L-Alanine[e] => ADP[c] + Phosphate[c] + H+[c] + L-Alanine[c]	0.000324	0.0114517
	ALAALAr	D-alanine-D-alanine ligase (reversible)	ATP[c] + 2 D-Alanine[c] <=> ADP[c] + Phosphate[c] + H+[c] + D-Alanyl-D-alanine[c]	0.0103331	0.000359286
	ALAR	Alanine racemase	L-Alanine[c] <=> D-Alanine[c]	0.0206662	0.000718573
	ALAt2r	L alanine reversible transport via proton symport	H+[e] + L-Alanine[e] <=> H+[c] + L-Alanine[c]	-1.0843	0.0770308
	ALAt4	ALAt4	Sodium[e] + L-Alanine[e] => Sodium[c] + L-Alanine[c]	1.13707	0.0690556
	ALAt4pp	L-alanine transport in via sodium symport (periplasm)	Sodium[p] + L-Alanine[p] => Sodium[c] + L-Alanine[c]	0.00118687	0.0216789
	ALAtex	L-alanine transport via diffusion (extracellular to periplasm)	L-Alanine[e] <=> L-Alanine[p]	0.00118687	0.0216789
	ALCD19	Alcohol dehydrogenase (glycerol)	H+[c] + Nicotinamide adenine dinucleotide - reduced[c] + D-Glyceraldehyde[c] <=> Nicotinamide adenine dinucleotide[c] + Glycerol[c]	-0.00658053	0.0379057
	ALKP	Alkaline phosphatase	H2O[c] + Dihydroxyacetone phosphate[c] => Phosphate[c] + Dihydroxyacetone[c]	0.0026846	0.0262781
	ALR2	Aldose reductase (methylglyoxal)	H+[c] + Nicotinamide adenine dinucleotide phosphate - reduced[c] + Methylglyoxal[c] => Nicotinamide adenine dinucleotide phosphate[c] + Acetol[c]	0.000774785	0.00262227
	ALR4x	Aldose reductase (acetol)	H+[c] + Nicotinamide adenine dinucleotide - reduced[c] + Acetol[c] => (R)-Propane-1,2-diol[c] + Nicotinamide adenine dinucleotide[c]	0.00952846	0.000134472
	AMMQT8_2	S-adenosylmethione:2-demethylmenaquinone methyltransferase	S-Adenosyl-L-methionine[c] + 2-Demethylmenaquinone 8[c] => H+[c] + S-Adenosyl-L-homocysteine[c] + Menaquinone 8[c]	1.03331e-05	3.59286e-07
	AMPMS2	4-amino-2-methyl-5-phosphomethylpyrimidine synthetase	H2O[c] + Nicotinamide adenine dinucleotide[c] + 5-amino-1-(5-phospho-D-ribosyl)imidazole[c] => 3 H+[c] + Nicotinamide adenine dinucleotide - reduced[c] + 4-Amino-2-methyl-5-phosphomethylpyrimidine[c] + 2 Formate[c]	2.04094e-05	7.33606e-06
	ANPRT	Anthranilate phosphoribosyltransferase	5-Phospho-alpha-D-ribose 1-diphosphate[c] + Anthranilate[c] => Diphosphate[c] + N-(5-Phospho-D-ribosyl)anthranilate[c]	0.000113265	0.000818791
	ANS	Anthranilate synthase	L-Glutamine[c] + Chorismate[c] => L-Glutamate[c] + H+[c] + Pyruvate[c] + Anthranilate[c]	0.000113265	0.000818791
	AOR_CL	Acetaldehyde:ferredoxin oxidoreductase	3 H+[c] + Ferredoxin (reduced form 4:2)[c] + Acetate[c] => H2O[c] + Ferredoxin (oxidized form 4:2)[c] + Acetaldehyde[c]	-0.0050655	0.0215795
	APG3PAT141	Acyl-phosphate:glycerol-3-phosphate acyltransferase (C14:1)	Tetradecanoyl-phosphate (n-C14:1)[c] + Glycerol 3-phosphate[c] => Phosphate[c] + H+[c] + 1-tetradec-7-enoyl-sn-glycerol 3-phosphate[c]	0.00112977	0.00660423
	ARAB_Dt	D arabinose reversible transport	D Arabinose C5H10O5[e] <=> D Arabinose C5H10O5[c]	0.00255239	0.031925
	ARGabcpp	L-arginine transport via ABC system (periplasm)	ATP[c] + H2O[c] + L-Arginine[p] => ADP[c] + Phosphate[c] + H+[c] + L-Arginine[c]	0.000140361	0.00210757
	ARGSL	Argininosuccinate lyase	N(omega)-(L-Arginino)succinate[c] <=> Fumarate[c] + L-Arginine[c]	0.000681867	0.00455445
	ARGSS	Argininosuccinate synthase	ATP[c] + L-Aspartate[c] + L-Citrulline[c] => H+[c] + AMP[c] + Diphosphate[c] + N(omega)-(L-Arginino)succinate[c]	0.000681867	0.00455445
	ARGt2r	L arganine reversible transport via proton symport	H+[e] + L-Arginine[e] => H+[c] + L-Arginine[c]	0.0297423	0.00498173
	ARGtex	L-arginine transport via diffusion (extracellular to periplasm)	L-Arginine[e] <=> L-Arginine[p]	0.000140361	0.00210757
	ASADi	Aspartate semialdehyde dehydrogenase irreversible	H+[c] + Nicotinamide adenine dinucleotide phosphate - reduced[c] + 4-Phospho-L-aspartate[c] => Phosphate[c] + Nicotinamide adenine dinucleotide phosphate[c] + L-Aspartate 4-semialdehyde[c]	0.0132672	0.0100949
	ASNN	L-asparaginase	H2O[c] + L-Asparagine[c] => Ammonium[c] + L-Aspartate[c]	0.0012078	0.0159865
	ASNS1	Asparagine synthase (glutamine-hydrolysing)	ATP[c] + H2O[c] + L-Aspartate[c] + L-Glutamine[c] => L-Glutamate[c] + H+[c] + AMP[c] + Diphosphate[c] + L-Asparagine[c]	0.000319567	0.00652283
	ASNS2	Asparagine synthetase	ATP[c] + Ammonium[c] + L-Aspartate[c] => H+[c] + AMP[c] + Diphosphate[c] + L-Asparagine[c]	0.000404634	0.00892303
	ASPCT	Aspartate carbamoyltransferase	L-Aspartate[c] + Carbamoyl phosphate[c] => Phosphate[c] + H+[c] + N-Carbamoyl-L-aspartate[c]	2.70162e-07	1.66178e-06
	ASPK	Aspartate kinase	ATP[c] + L-Aspartate[c] <=> ADP[c] + 4-Phospho-L-aspartate[c]	0.0132672	0.0100949
	ASPTA	Aspartate transaminase	2-Oxoglutarate[c] + L-Aspartate[c] <=> L-Glutamate[c] + Oxaloacetate[c]	0.262236	0.0975758
	ATPHs	ATP amine hydrolysis (spontaneous)	ATP[c] + H2O[c] + H+[c] => Ammonium[c] + ITP[c]	0.000959515	0.0108565
	ATPPRT	ATP phosphoribosyltransferase	ATP[c] + 5-Phospho-alpha-D-ribose 1-diphosphate[c] => Diphosphate[c] + 1-(5-Phosphoribosyl)-ATP[c]	0.000206932	0.00138906
	BGLA	Beta-glucosidase	H2O[c] + Cellobiose[c] => 2 D-Glucose[c]	0.00282202	0.0334818
	BGLK	Beta-glucoside kinase	ATP[c] + H2O[c] + Cellobiose[c] => ADP[c] + D-Glucose[c] + H+[c] + D-Glucose 6-phosphate[c]	0.000890999	0.0189772
	BSCT	Benzoylsuccinyl-CoA thiolase	4 H+[c] + Coenzyme A[c] + O-Succinylbenzoyl-CoA[c] <=> Succinyl-CoA[c] + Benzoyl-CoA[c]	-1.03331e-05	3.59286e-07
	BUTt2r	Butyrate transport via proton symport, reversible	H+[e] + Butyrate (n-C4:0)[e] <=> H+[c] + Butyrate (n-C4:0)[c]	-2.62853	0.0408248
	BZt	Benzoate transport (diffusion)	Benzoate[e] <=> Benzoate[c]	1.03331e-05	3.59286e-07
	CA2abc1pp	Calcium transport via ABC system (periplasm)	ATP[c] + H2O[c] + Calcium[c] => ADP[c] + Phosphate[c] + H+[c] + Calcium[p]	0.027134	0.0685843
	CAt6pp	Calcium / sodium antiporter (1:1)	Sodium[p] + Calcium[c] <=> Sodium[c] + Calcium[p]	-0.027134	0.0685843
	CBIAT	Cobinamide adenyltransferase	ATP[c] + H+[c] + Cobinamide[c] <=> Inorganic triphosphate[c] + Adenosyl cobinamide[c]	-0.000323844	0.0045002
	CBIAT_DELETE	Cobinamide adenyltransferase	ATP[c] + H2O[c] + Cobinamide[c] => Phosphate[c] + Diphosphate[c] + Adenosyl cobinamide[c]	0.000323844	0.0045002
	CBLAT	Cob(I)alamin adenosyltransferase	ATP[c] + H+[c] + Cob(I)alamin[c] <=> Inorganic triphosphate[c] + Adenosylcobalamin[c]	-0.000199619	0.00354234
	CBLAT_DELETE	Cob(I)alamin adenosyltransferase	ATP[c] + H2O[c] + Cob(I)alamin[c] => Phosphate[c] + Diphosphate[c] + Adenosylcobalamin[c]	0.000199619	0.00354234
	CBPS	Carbamoyl-phosphate synthase (glutamine-hydrolysing)	2 ATP[c] + H2O[c] + Bicarbonate[c] + L-Glutamine[c] => 2 ADP[c] + L-Glutamate[c] + Phosphate[c] + 2 H+[c] + Carbamoyl phosphate[c]	0.00048182	0.0038335
	CD2abc1	CD2abc1	ATP[c] + H2O[c] + Cadmium[c] => ADP[c] + Phosphate[c] + H+[c] + Cadmium[e]	0.00242341	0.031198
	CD2t4	Cadminum transport out via antiport	H+[e] + Potassium[e] + Cadmium[c] => H+[c] + Potassium[c] + Cadmium[e]	0.0199587	0.00214143
	CD2tex	Cadmium (Cd+2) transport via diffusion (extracellular to periplasm)	Cadmium[e] <=> Cadmium[p]	0.0223821	0.0312632
	CD2tpp	Cadmium (+2) transport in via permease (no H+)	Cadmium[p] => Cadmium[c]	0.0223821	0.0312632
	CDGUNPD	3,5-cyclic-nucleotide phosphodiesterase	H2O[c] + Cyclic diguanosine monophosphate[c] => H+[c] + 5-Phosphoguanylyl(3->5)guanosine[c]	0.000619963	0.00785552
	CDPMEK	4-(cytidine 5'-diphospho)-2-C-methyl-D-erythritol kinase	ATP[c] + 4-(cytidine 5'-diphospho)-2-C-methyl-D-erythritol[c] => ADP[c] + H+[c] + 2-phospho-4-(cytidine 5'-diphospho)-2-C-methyl-D-erythritol[c]	0.113747	0.00395502
	CEPA	Cellobiose phosphorylase	Phosphate[c] + Cellobiose[c] <=> D-Glucose[c] + D-Glucose 1-phosphate[c]	-0.00371302	0.0384205
	CHORM	Chorismate mutase	Chorismate[c] => Prephenate[c]	0.000566374	0.00406775
	CHORS	Chorismate synthase	5-O-(1-Carboxyvinyl)-3-phosphoshikimate[c] => Phosphate[c] + Chorismate[c]	0.00067964	0.00459358
	CITt14	Citrate transport in via Ca complex	H+[e] + Calcium[e] + Citrate[e] => H+[c] + Citrate[c] + Calcium[c]	0.000537838	1.87008e-05
	CITt15	Citrate transport in via Zn complex	H+[e] + Citrate[e] + Zinc[e] => H+[c] + Citrate[c] + Zinc[c]	3.52359e-05	1.22517e-06
	CITtex	Citrate transport via diffusion (extracellular to periplasm)	Citrate[e] <=> Citrate[p]	4.9009e-07	5.35689e-06
	CITt_kt	CITt kt	H+[p] + Citrate[p] => H+[c] + Citrate[c]	4.9009e-07	5.35689e-06
	CLPNH120pp	Cardiolipin hydrolase (periplasm, n-C12:0)	H2O[p] + Cardiolipin (tetradodecanoyl, n-C12:0)[p] => H+[p] + 1,2-didodecanoyl-sn-glycerol 3-phosphate[p] + Phosphatidylglycerol (didodecanoyl, n-C12:0)[p]	0.000487074	0.00416562
	CLPNH140pp	Cardiolipin hydrolase (periplasm, n-C14:0)	H2O[p] + Cardiolipin (tetratetradecanoyl, n-C14:0)[p] => H+[p] + 1,2-ditetradecanoyl-sn-glycerol 3-phosphate[p] + Phosphatidylglycerol (ditetradecanoyl, n-C14:0)[p]	0.000325073	0.00318821
	CLPNH160pp	Cardiolipin hydrolase (periplasm, n-C16:0)	H2O[p] + Cardiolipin (tetrahexadecanoyl, n-C16:0)[p] => H+[p] + Phosphatidylglycerol (dihexadecanoyl, n-C16:0)[p] + 1,2-dihexadecanoyl-sn-glycerol 3-phosphate[p]	0.00050539	0.00476039
	CLPNH161pp	Cardiolipin hydrolase (periplasm, n-C16:1)	H2O[p] + Cardiolipin (tetrahexadec-9-enoyl, n-C16:1)[p] => H+[p] + 1,2-dihexadec-9-enoyl-sn-glycerol 3-phosphate[p] + Phosphatidylglycerol (dihexadec-9-enoyl, n-C16:1)[p]	0.000144706	0.00146775
	CLPNH180pp	Cardiolipin hydrolase (periplasm, n-C18:0)	H2O[p] + Cardiolipin (tetraoctadecanoyl, n-C18:0)[p] => H+[p] + 1,2-dioctadecanoyl-sn-glycerol 3-phosphate[p] + Phosphatidylglycerol (dioctadecanoyl, n-C18:0)[p]	0.000938834	0.00839961
	CLPNH181pp	Cardiolipin hydrolase (periplasm, n-C18:1)	H2O[p] + Cardiolipin (tetraoctadec-11-enoyl, n-C18:1)[p] => H+[p] + 1,2-dioctadec-11-enoyl-sn-glycerol 3-phosphate[p] + Phosphatidylglycerol (dioctadec-11-enoyl, n-C18:1)[p]	0.000719899	0.00579097
	CLPNS120pp	Cardiolipin synthase (periplasmic, n-C12:0)	2 Phosphatidylglycerol (didodecanoyl, n-C12:0)[p] <=> Cardiolipin (tetradodecanoyl, n-C12:0)[p] + Glycerol[p]	0.000487074	0.00416562
	CLPNS140pp	Cardiolipin synthase (periplasmic, n-C14:0)	2 Phosphatidylglycerol (ditetradecanoyl, n-C14:0)[p] <=> Cardiolipin (tetratetradecanoyl, n-C14:0)[p] + Glycerol[p]	0.000325073	0.00318821
	CLPNS160pp	Cardiolipin synthase (periplasmic, n-C16:0)	2 Phosphatidylglycerol (dihexadecanoyl, n-C16:0)[p] <=> Cardiolipin (tetrahexadecanoyl, n-C16:0)[p] + Glycerol[p]	0.00050539	0.00476039
	CLPNS161pp	Cardiolipin synthase (periplasmic, n-C16:1)	2 Phosphatidylglycerol (dihexadec-9-enoyl, n-C16:1)[p] <=> Cardiolipin (tetrahexadec-9-enoyl, n-C16:1)[p] + Glycerol[p]	0.000144706	0.00146775
	CLPNS180pp	Cardiolipin synthase (periplasmic, n-C18:0)	2 Phosphatidylglycerol (dioctadecanoyl, n-C18:0)[p] <=> Cardiolipin (tetraoctadecanoyl, n-C18:0)[p] + Glycerol[p]	0.000938834	0.00839961
	CLPNS181pp	Cardiolipin synthase (periplasmic, n-C18:1)	2 Phosphatidylglycerol (dioctadec-11-enoyl, n-C18:1)[p] <=> Cardiolipin (tetraoctadec-11-enoyl, n-C18:1)[p] + Glycerol[p]	0.000719899	0.00579097
	CLt3r_2	Chloride transport via proton antiport (2:1) (periplasm)	H+[c] + 2 Chloride[e] <=> H+[e] + 2 Chloride[c]	0.000268919	9.35042e-06
	CO2t	CO2 transporter via diffusion	CO2[e] <=> CO2[c]	-6.29539	0.277212
	COabc	Cobalt transport via ABC system	ATP[c] + H2O[c] + Co2+[e] => ADP[c] + Phosphate[c] + H+[c] + Co2+[c]	0.00161999	0.0255656
	COBALTt5	COBALTt5	Co2+[c] <=> Co2+[e]	0.00160966	0.0255656
	G1PACT	Glucosamine-1-phosphate N-acetyltransferase	Acetyl-CoA[c] + D-Glucosamine 1-phosphate[c] => H+[c] + Coenzyme A[c] + N-Acetyl-D-glucosamine 1-phosphate[c]	0.0206662	0.000718573
	CTECOAI6	3-cis-2-trans-enoyl-CoA isomerase	Tetradecenoyl-CoA (n-C14:1CoA)[c] <=> Trans-Tetradec-2-enoyl-CoA[c]	0.00225954	0.0132085
	CTECOAI7	3-cis-2-trans-enoyl-CoA isomerase	Hexadecenoyl-CoA (n-C16:1CoA)[c] <=> Trans-Hexadec-2-enoyl-CoA[c]	0.000725703	0.00473486
	CTECOAI8	3-cis-2-trans-enoyl-CoA isomerase	Octadecenoyl-CoA (n-C18:1CoA)[c] <=> Trans-Octadec-2-enoyl-CoA[c]	-0.000214303	0.00255723
	CTPS1	CTP synthase NH3	ATP[c] + Ammonium[c] + UTP[c] => ADP[c] + Phosphate[c] + 2 H+[c] + CTP[c]	0.00874176	0.0128497
	CTPS2	CTP synthase (glutamine)	ATP[c] + H2O[c] + L-Glutamine[c] + UTP[c] => ADP[c] + L-Glutamate[c] + Phosphate[c] + 2 H+[c] + CTP[c]	0.000249228	0.00523646
	CU2abcpp	Copper (Cu+2) ABC transporter (periplasm)	ATP[c] + H2O[c] + Cu2+[c] => ADP[c] + Phosphate[c] + H+[c] + Cu2+[p]	0.000971999	0.019819
	CU2tex	Copper (Cu+2) transport via diffusion (extracellular to periplasm)	Cu2+[e] <=> Cu2+[p]	0.00331326	0.0360826
	CU2tpp	Copper transport in via permease (no H+)	Cu2+[p] => Cu2+[c]	0.00428526	0.0410907
	Cut1	Copper export via ATPase	ATP[c] + H2O[c] + Cu2+[c] => ADP[c] + Phosphate[c] + H+[c] + Cu2+[e]	0.00324	0.0360827
	CYSabcpp	L-cysteine uptake via ABC system (periplasm)	ATP[c] + H2O[c] + L-Cysteine[p] => ADP[c] + Phosphate[c] + H+[c] + L-Cysteine[c]	0.0013725	0.0235025
	CYSS	Cysteine synthase	O-Acetyl-L-serine[c] + Hydrogen sulfide[c] => H+[c] + L-Cysteine[c] + Acetate[c]	0.000185406	0.00130524
	CYStpp	L-cysteine export via facilitated transport	L-Cysteine[c] => L-Cysteine[p]	0.0013725	0.0235025
	CYTD	Cytidine deaminase	H2O[c] + H+[c] + Cytidine[c] => Ammonium[c] + Uridine[c]	0.00108107	0.0126882
	CYTDK1	CYTDK1	ATP[c] + Cytidine[c] => ADP[c] + H+[c] + CMP[c]	0.0022842	0.0290866
	CYTDK2	Cytidine kinase (GTP)	GTP[c] + Cytidine[c] => H+[c] + GDP[c] + CMP[c]	0.0010615	0.0197433
	CYTK1	Cytidylate kinase (CMP)	ATP[c] + CMP[c] <=> ADP[c] + CDP[c]	0.109037	0.0210314
	CYTK2	Cytidylate kinase (dCMP)	ATP[c] + DCMP[c] => ADP[c] + DCDP[c]	0.00152777	0.027854
	CYTK2_1	Adenylate kinase	CTP[c] + DCMP[c] <=> CDP[c] + DCDP[c]	-0.000799602	0.0314761
	CYTOM	Cytosine 5 methyltransferase	S-Adenosyl-L-methionine[c] + Cytosine[c] <=> H+[c] + S-Adenosyl-L-homocysteine[c] + 5-Methylcytosine[c]	-0.000357678	0.00200365
	DAGK180	Diacylglycerol kinase (n-C18:0)	ATP[c] + 1,2-Diacyl-sn-glycerol (dioctadecanoyl, n-C18:0)[c] => ADP[c] + H+[c] + 1,2-dioctadecanoyl-sn-glycerol 3-phosphate[c]	0.0021006	0.0149139
	DAPDC	Diaminopimelate decarboxylase	H+[c] + Meso-2,6-Diaminoheptanedioate[c] => CO2[c] + L-Lysine[c]	0.00188571	0.00781939
	DAPE	Diaminopimelate epimerase	LL-2,6-Diaminoheptanedioate[c] <=> Meso-2,6-Diaminoheptanedioate[c]	0.0122188	0.00782361
	DAPNH4T	LL-diaminopimelate aminotransferase	L-Glutamate[c] + H2O[c] + H+[c] + 2,3,4,5-Tetrahydrodipicolinate[c] => 2-Oxoglutarate[c] + LL-2,6-Diaminoheptanedioate[c]	-0.00414375	0.0396999
	DARBt3ipp	D-arabinose transport via proton antiport (periplasm)	H+[p] + D Arabinose C5H10O5[c] => H+[c] + D Arabinose C5H10O5[p]	0.00255239	0.031925
	DARBtex	D-arabinose transport via diffusion (extracellular to periplasm)	D Arabinose C5H10O5[e] <=> D Arabinose C5H10O5[p]	-0.00255239	0.031925
	DASYN120	CDP-diacylglycerol synthetase (n-C12:0)	H+[c] + CTP[c] + 1,2-didodecanoyl-sn-glycerol 3-phosphate[c] => Diphosphate[c] + CDP-1,2-didodecanoylglycerol[c]	0.000487074	0.00416562
	DASYN140	CDP-diacylglycerol synthetase (n-C14:0)	H+[c] + CTP[c] + 1,2-ditetradecanoyl-sn-glycerol 3-phosphate[c] => Diphosphate[c] + CDP-1,2-ditetradecanoylglycerol[c]	0.000325073	0.00318821
	DASYN160	CDP-diacylglycerol synthetase (n-C16:0)	H+[c] + CTP[c] + 1,2-dihexadecanoyl-sn-glycerol 3-phosphate[c] => Diphosphate[c] + CDP-1,2-dihexadecanoylglycerol[c]	0.000724953	0.00562601
	DASYN161	CDP-diacylglycerol synthetase (n-C16:1)	H+[c] + CTP[c] + 1,2-dihexadec-9-enoyl-sn-glycerol 3-phosphate[c] => Diphosphate[c] + CDP-1,2-dihexadec-9-enoylglycerol[c]	0.000144706	0.00146775
	DASYN180	CDP-diacylglycerol synthetase (n-C18:0)	H+[c] + CTP[c] + 1,2-dioctadecanoyl-sn-glycerol 3-phosphate[c] => Diphosphate[c] + CDP-1,2-dioctadecanoylglycerol[c]	0.000938834	0.00839961
	DASYN181	CDP-diacylglycerol synthetase (n-C18:1)	H+[c] + CTP[c] + 1,2-dioctadec-11-enoyl-sn-glycerol 3-phosphate[c] => Diphosphate[c] + CDP-1,2-dioctadec-11-enoylglycerol[c]	0.000719899	0.00579097
	DATPHs	DATP amine hydrolysis (spontaneous)	H2O[c] + H+[c] + DATP[c] => Ammonium[c] + DITP[c]	0.000347382	0.00438513
	DCMPDA	DCMP deaminase	H2O[c] + H+[c] + DCMP[c] <=> Ammonium[c] + DUMP[c]	-0.00389265	0.0337732
	DCYTD	Deoxycytidine deaminase	H2O[c] + H+[c] + Deoxycytidine[c] => Ammonium[c] + Deoxyuridine[c]	0.00280259	0.0333712
	DDGLK	2-dehydro-3-deoxygluconokinase	ATP[c] + 2-Dehydro-3-deoxy-D-gluconate[c] => ADP[c] + H+[c] + 2-Dehydro-3-deoxy-D-gluconate 6-phosphate[c]	0.0016369	0.0127158
	DDPA	3-deoxy-D-arabino-heptulosonate 7-phosphate synthetase	H2O[c] + Phosphoenolpyruvate[c] + D-Erythrose 4-phosphate[c] => Phosphate[c] + 2-Dehydro-3-deoxy-D-arabino-heptonate 7-phosphate[c]	0.00067964	0.00459358
	DGK1	Deoxyguanylate kinase (dGMP:ATP)	ATP[c] + DGMP[c] <=> ADP[c] + DGDP[c]	-0.00759778	0.025902
	DGUNC	Diguanylate cyclase	2 GTP[c] => 2 Diphosphate[c] + Cyclic diguanosine monophosphate[c]	0.000619963	0.00785552
	DHAD1	Dihydroxy-acid dehydratase (2,3-dihydroxy-3-methylbutanoate)	(R)-2,3-Dihydroxy-3-methylbutanoate[c] => H2O[c] + 3-Methyl-2-oxobutanoate[c]	0.0588345	0.0762918
	DHAD2	Dihydroxy-acid dehydratase (2,3-dihydroxy-3-methylpentanoate)	(R)-2,3-Dihydroxy-3-methylpentanoate[c] => H2O[c] + (S)-3-Methyl-2-oxopentanoate[c]	0.0118618	0.0132211
	DHDPRy	Dihydrodipicolinate reductase (NADPH)	H+[c] + Nicotinamide adenine dinucleotide phosphate - reduced[c] + 2,3-Dihydrodipicolinate[c] => Nicotinamide adenine dinucleotide phosphate[c] + 2,3,4,5-Tetrahydrodipicolinate[c]	0.0122188	0.00782361
	DHDPS	Dihydrodipicolinate synthase	Pyruvate[c] + L-Aspartate 4-semialdehyde[c] => 2 H2O[c] + H+[c] + 2,3-Dihydrodipicolinate[c]	0.0122188	0.00782361
	DHFR	Dihydrofolate reductase	H+[c] + Nicotinamide adenine dinucleotide phosphate - reduced[c] + 7,8-Dihydrofolate[c] <=> Nicotinamide adenine dinucleotide phosphate[c] + 5,6,7,8-Tetrahydrofolate[c]	0.00186727	0.00200845
	DHFS	Dihydrofolate synthase	ATP[c] + L-Glutamate[c] + Dihydropteroate[c] => ADP[c] + Phosphate[c] + H+[c] + 7,8-Dihydrofolate[c]	6.91283e-05	2.40362e-06
	DHNAOT	1,4-dihydroxy-2-naphthoate octaprenyltransferase	1,4-Dihydroxy-2-naphthoate[c] + All-trans-Octaprenyl diphosphate[c] => H+[c] + Diphosphate[c] + CO2[c] + 2-Demethylmenaquinone 8[c]	1.03331e-05	3.59286e-07
	DHNPA_1	Dihydroneopterin aldolase	Dihydroneopterin[c] => Glycolaldehyde[c] + 2 Amino 4 hydroxy 6 hydroxymethyl 7 8 dihydropteridine C7H9N5O2[c]	6.91283e-05	2.40362e-06
	DHORD5	Dihydroorotic acid (menaquinone-8)	Menaquinone 8[c] + (S)-Dihydroorotate[c] => Menaquinol 8[c] + Orotate[c]	2.70162e-07	1.66178e-06
	DHORTS	Dihydroorotase	H2O[c] + (S)-Dihydroorotate[c] <=> H+[c] + N-Carbamoyl-L-aspartate[c]	-2.70162e-07	1.66178e-06
	DHPS	DHPS	4-Aminobenzoate[c] + 2 Amino 4 hydroxy 6 hydroxymethyl 7 8 dihydropteridine C7H9N5O2[c] => H2O[c] + Dihydropteroate[c]	6.91283e-05	2.40362e-06
	DHPTDCs	4,5-dihydroxy-2,3-pentanedione cyclization (spontaneous)	4,5-dihydroxy-2,3-pentanedione[c] => H2O[c] + 4-hydroxy-5-methyl-3(2H)-furanone[c]	0.000780372	0.00693442
	DHQS	3-dehydroquinate synthase	2-Dehydro-3-deoxy-D-arabino-heptonate 7-phosphate[c] => Phosphate[c] + 3-Dehydroquinate[c]	0.00067964	0.00459358
	DHQTi	3-dehydroquinate dehydratase, irreversible	3-Dehydroquinate[c] => H2O[c] + 3-Dehydroshikimate[c]	0.00067964	0.00459358
	DMATT	Dimethylallyltranstransferase	Isopentenyl diphosphate[c] + Dimethylallyl diphosphate[c] => Diphosphate[c] + Geranyl diphosphate[c]	0.0103434	0.000359646
	DMPPS	1-hydroxy-2-methyl-2-(E)-butenyl 4-diphosphate reductase (dmpp)	H+[c] + Nicotinamide adenine dinucleotide - reduced[c] + 1-hydroxy-2-methyl-2-(E)-butenyl 4-diphosphate[c] => H2O[c] + Nicotinamide adenine dinucleotide[c] + Dimethylallyl diphosphate[c]	0.0103434	0.000359646
	DPCOAK	Dephospho-CoA kinase	ATP[c] + Dephospho-CoA[c] => ADP[c] + H+[c] + Coenzyme A[c]	5.95187e-05	2.06949e-06
	DPPS	DPPS	Farnesyl diphosphate[c] + 7 Isopentenyl diphosphate[c] => 7 Diphosphate[c] + All trans Decaprenyl diphosphate[c]	0.0100285	0.00176805
	DRPA	Deoxyribose-phosphate aldolase	2-Deoxy-D-ribose 5-phosphate[c] => Acetaldehyde[c] + Glyceraldehyde 3-phosphate[c]	0.00447635	0.0206092
	DURIK1	Deoxyuridine kinase (ATP:Deoxyuridine)	ATP[c] + Deoxyuridine[c] => ADP[c] + H+[c] + DUMP[c]	0.00489732	0.0422508
	DURIPP	Deoxyuridine phosphorylase	Phosphate[c] + Deoxyuridine[c] <=> 2-Deoxy-D-ribose 1-phosphate[c] + Uracil[c]	0.00133271	0.0138127
	DUTPDP	DUTP diphosphatase	H2O[c] + DUTP[c] => H+[c] + Diphosphate[c] + DUMP[c]	0.00150023	0.0164361
	DXPRIi	1-deoxy-D-xylulose reductoisomerase	H+[c] + Nicotinamide adenine dinucleotide phosphate - reduced[c] + 1-deoxy-D-xylulose 5-phosphate[c] => Nicotinamide adenine dinucleotide phosphate[c] + 2-C-methyl-D-erythritol 4-phosphate[c]	0.113747	0.00395502
	DXPS	1-deoxy-D-xylulose 5-phosphate synthase	H+[c] + Pyruvate[c] + Glyceraldehyde 3-phosphate[c] => CO2[c] + 1-deoxy-D-xylulose 5-phosphate[c]	0.11377	0.00395582
	EAR100x	Enoyl-[acyl-carrier-protein] reductase (NADH) (n-C10:0)	H+[c] + Nicotinamide adenine dinucleotide - reduced[c] + Trans-Dec-2-enoyl-[acyl-carrier protein][c] => Nicotinamide adenine dinucleotide[c] + Decanoyl-ACP (n-C10:0ACP)[c]	0.0077162	0.0233651
	EAR120x	Enoyl-[acyl-carrier-protein] reductase (NADH) (n-C12:0)	H+[c] + Nicotinamide adenine dinucleotide - reduced[c] + Trans-Dodec-2-enoyl-[acyl-carrier protein][c] => Nicotinamide adenine dinucleotide[c] + Dodecanoyl-ACP (n-C12:0ACP)[c]	0.0077162	0.0233651
	EAR121x	Enoyl-[acyl-carrier-protein] reductase (NADH) (n-C12:1)	H+[c] + Nicotinamide adenine dinucleotide - reduced[c] + Trans-3-cis-5-dodecenoyl-[acyl-carrier protein][c] => Nicotinamide adenine dinucleotide[c] + Cis-dodec-5-enoyl-[acyl-carrier protein] (n-C12:1)[c]	0.00350697	0.0144515
	EAR140x	Enoyl-[acyl-carrier-protein] reductase (NADH) (n-C14:0)	H+[c] + Nicotinamide adenine dinucleotide - reduced[c] + Trans-Tetradec-2-enoyl-[acyl-carrier protein][c] => Nicotinamide adenine dinucleotide[c] + Myristoyl-ACP (n-C14:0ACP)[c]	0.00361408	0.0145141
	EAR141x	Enoyl-[acyl-carrier-protein] reductase (NADH) (n-C14:1)	H+[c] + Nicotinamide adenine dinucleotide - reduced[c] + Trans-3-cis-7-myristoleoyl-[acyl-carrier protein][c] => Nicotinamide adenine dinucleotide[c] + Cis-tetradec-7-enoyl-[acyl-carrier protein] (n-C14:1)[c]	0.00350697	0.0144515
	EAR160x	Enoyl-[acyl-carrier-protein] reductase (NADH) (n-C16:0)	H+[c] + Nicotinamide adenine dinucleotide - reduced[c] + Trans-Hexadec-2-enoyl-[acyl-carrier protein][c] => Nicotinamide adenine dinucleotide[c] + Palmitoyl-ACP (n-C16:0ACP)[c]	0.00127357	0.00682151
	EAR161x	Enoyl-[acyl-carrier-protein] reductase (NADH) (n-C16:1)	H+[c] + Nicotinamide adenine dinucleotide - reduced[c] + Trans-3-cis-9-palmitoleoyl-[acyl-carrier protein][c] => Nicotinamide adenine dinucleotide[c] + Cis-hexadec-9-enoyl-[acyl-carrier protein] (n-C16:1)[c]	0.00124743	0.00632612
	EAR180x	Enoyl-[acyl-carrier-protein] reductase (NADH) (n-C18:0)	H+[c] + Nicotinamide adenine dinucleotide - reduced[c] + Trans-octadec-2-enoyl-[acyl-carrier protein][c] => Nicotinamide adenine dinucleotide[c] + Octadecanoyl-ACP (n-C18:0ACP)[c]	0.000214303	0.00255723
	EAR181x	Enoyl-[acyl-carrier-protein] reductase (NADH) (n-C18:1)	H+[c] + Nicotinamide adenine dinucleotide - reduced[c] + Trans-3-cis-11-vacceoyl-[acyl-carrier protein][c] => Nicotinamide adenine dinucleotide[c] + Cis-octadec-11-enoyl-[acyl-carrier protein] (n-C18:1)[c]	0.000521727	0.00428466
	EAR40x	Enoyl-[acyl-carrier-protein] reductase (NADH) (n-C4:0)	H+[c] + Nicotinamide adenine dinucleotide - reduced[c] + But-2-enoyl-[acyl-carrier protein][c] => Nicotinamide adenine dinucleotide[c] + Butyryl-ACP (n-C4:0ACP)[c]	0.002521	0.00913098
	EAR60x	Enoyl-[acyl-carrier-protein] reductase (NADH) (n-C6:0)	H+[c] + Nicotinamide adenine dinucleotide - reduced[c] + Trans-Hex-2-enoyl-[acyl-carrier protein][c] => Nicotinamide adenine dinucleotide[c] + Hexanoyl-ACP (n-C6:0ACP)[c]	0.002521	0.00913098
	EAR80x	Enoyl-[acyl-carrier-protein] reductase (NADH) (n-C8:0)	H+[c] + Nicotinamide adenine dinucleotide - reduced[c] + Trans-Oct-2-enoyl-[acyl-carrier protein][c] => Nicotinamide adenine dinucleotide[c] + Octanoyl-ACP (n-C8:0ACP)[c]	0.002521	0.00913098
	ECOAH1	3-hydroxyacyl-CoA dehydratase (3-hydroxybutanoyl-CoA)	(S)-3-Hydroxybutanoyl-CoA[c] <=> H2O[c] + Crotonoyl-CoA[c]	2.62853	0.0408248
	ECOAH4	3-hydroxyacyl-CoA dehydratase (3-hydroxydecanoyl-CoA)	(S)-3-Hydroxydecanoyl-CoA[c] <=> H2O[c] + Trans-Dec-2-enoyl-CoA[c]	-0.00870218	0.0257129
	ECOAH5	3-hydroxyacyl-CoA dehydratase (3-hydroxydodecanoyl-CoA)	(S)-3-Hydroxydodecanoyl-CoA[c] <=> H2O[c] + Trans-Dodec-2-enoyl-CoA[c]	-0.00410213	0.019103
	ECOAH5_2	3 hydroxyacyl CoA dehydratase 3 hydroxydodecanoyl CoA	(S)-3-Hydroxydodecanoyl-CoA[c] <=> H2O[c] + Trans Dodec 2 enoyl CoA C33H52N7O17P3S[c]	-0.00460006	0.0182749
	ECOAH6	3-hydroxyacyl-CoA dehydratase (3-hydroxytetradecanoyl-CoA)	(S)-3-Hydroxytetradecanoyl-CoA[c] <=> H2O[c] + Trans-Tetradec-2-enoyl-CoA[c]	-0.00460006	0.0182749
	EDA	2-dehydro-3-deoxy-phosphogluconate aldolase	2-Dehydro-3-deoxy-D-gluconate 6-phosphate[c] => Pyruvate[c] + Glyceraldehyde 3-phosphate[c]	0.0016369	0.0127158
	ENO	Enolase	D-Glycerate 2-phosphate[c] <=> H2O[c] + Phosphoenolpyruvate[c]	-0.223414	0.0532292
	F6PA	Fructose 6-phosphate aldolase	D-Fructose 6-phosphate[c] <=> Dihydroxyacetone[c] + Glyceraldehyde 3-phosphate[c]	-0.0026846	0.0262781
	F6PP	D-fructose 6-phosphate phosphatase	H2O[c] + D-Fructose 6-phosphate[c] => Phosphate[c] + D-Fructose[c]	0.00185009	0.0264756
	FACOAE140	Fatty-acid-CoA thioesterase (tetradecanoate)	H2O[c] + Tetradecanoyl-CoA (n-C14:0CoA)[c] => H+[c] + Coenzyme A[c] + Tetradecanoate (n-C14:0)[c]	0.00159122	0.0155838
	FACOAE160	Fatty-acid-CoA thioesterase (hexadecanoate)	H2O[c] + Palmitoyl-CoA (n-C16:0CoA)[c] => H+[c] + Coenzyme A[c] + Hexadecanoate (n-C16:0)[c]	0.00158639	0.0134871
	FACOAE161	Fatty-acid-CoA thioesterase (hexadecenoate)	H2O[c] + Hexadecenoyl-CoA (n-C16:1CoA)[c] => H+[c] + Coenzyme A[c] + Hexadecenoate (n-C16:1)[c]	0.00141156	0.0147192
	FACOAE180	Fatty-acid-CoA thioesterase (octadecanoate)	H2O[c] + Stearoyl-CoA (n-C18:0CoA)[c] => H+[c] + Coenzyme A[c] + Octadecanoate (n-C18:0)[c]	0.00135734	0.0102536
	FACOAE181	Fatty-acid-CoA thioesterase (octadecenoate)	H2O[c] + Octadecenoyl-CoA (n-C18:1CoA)[c] => H+[c] + Coenzyme A[c] + Octadecenoate (n-C18:1)[c]	0.00106932	0.0124473
	FACOAL120t2pp	Fatty-acid-CoA ligase (dodecanoate transport via vectoral Co-A coupling)	ATP[c] + Coenzyme A[c] + H+[p] + Dodecanoate (n-C12:0)[p] => H+[c] + AMP[c] + Diphosphate[c] + Dodecanoyl-CoA (n-C12:0CoA)[c]	0.00410213	0.019103
	FACOAL140	Fatty acid CoA ligase tetradecanoate	ATP[c] + Coenzyme A[c] + Tetradecanoate (n-C14:0)[c] => AMP[c] + Diphosphate[c] + Tetradecanoyl-CoA (n-C14:0CoA)[c]	0.00160956	0.0147281
	FACOAL140t2pp	Fatty-acid-CoA ligase (tetradecanoate transport via vectoral Co-A coupling)	ATP[c] + Coenzyme A[c] + H+[p] + Tetradecanoate (n-C14:0)[p] => H+[c] + AMP[c] + Diphosphate[c] + Tetradecanoyl-CoA (n-C14:0CoA)[c]	0.00232218	0.012279
	FACOAL141t2pp	Fatty-acid-CoA ligase (tetradecenoate transport via vectoral Co-A coupling)	ATP[c] + Coenzyme A[c] + H+[p] + Tetradecenoate (n-C14:1)[p] => H+[c] + AMP[c] + Diphosphate[c] + Tetradecenoyl-CoA (n-C14:1CoA)[c]	0.00225954	0.0132085
	FACOAL160	Fatty acid CoA ligase hexadecanoate	ATP[c] + Coenzyme A[c] + Hexadecanoate (n-C16:0)[c] => AMP[c] + Diphosphate[c] + Palmitoyl-CoA (n-C16:0CoA)[c]	0.000763482	0.0123699
	FACOAL160t2pp	Fatty-acid-CoA ligase (hexadecanoate transport via vectoral Co-A coupling)	ATP[c] + Coenzyme A[c] + H+[p] + Hexadecanoate (n-C16:0)[p] => H+[c] + AMP[c] + Diphosphate[c] + Palmitoyl-CoA (n-C16:0CoA)[c]	9.71999e-05	0.00280452
	FACOAL161	Fatty acid CoA ligase hexadecenoate	ATP[c] + Coenzyme A[c] + Hexadecenoate (n-C16:1)[c] => AMP[c] + Diphosphate[c] + Hexadecenoyl-CoA (n-C16:1CoA)[c]	0.00120295	0.0134291
	FACOAL161t2pp	Fatty-acid-CoA ligase (hexadecenoate transport via vectoral Co-A coupling)	ATP[c] + Coenzyme A[c] + H+[p] + Hexadecenoate (n-C16:1)[p] => H+[c] + AMP[c] + Diphosphate[c] + Hexadecenoyl-CoA (n-C16:1CoA)[c]	0.000934318	0.00698204
	FACOAL180t2pp	Fatty-acid-CoA ligase (octadecanoate transport via vectoral Co-A coupling)	ATP[c] + Coenzyme A[c] + H+[p] + Octadecanoate (n-C18:0)[p] => H+[c] + AMP[c] + Diphosphate[c] + Stearoyl-CoA (n-C18:0CoA)[c]	0.00157165	0.0105401
	FACOAL181	Fatty acid CoA ligase octadecenoate	ATP[c] + Coenzyme A[c] + Octadecenoate (n-C18:1)[c] => AMP[c] + Diphosphate[c] + Octadecenoyl-CoA (n-C18:1CoA)[c]	0.000676819	0.0116017
	FACOAL181t2pp	Fatty-acid-CoA ligase (octadecenoate transport via vectoral Co-A coupling)	ATP[c] + Coenzyme A[c] + H+[p] + Octadecenoate (n-C18:1)[p] => H+[c] + AMP[c] + Diphosphate[c] + Octadecenoyl-CoA (n-C18:1CoA)[c]	0.000178197	0.00379538
	PFL	Pyruvate formate lyase	Coenzyme A[c] + Pyruvate[c] => Acetyl-CoA[c] + Formate[c]	0.0183753	0.13905
	KAS15	Beta-ketoacyl-ACP synthase (2)	H+[c] + Malonyl-[acyl-carrier protein][c] + Acetyl-CoA[c] => Coenzyme A[c] + CO2[c] + Acetoacetyl-ACP[c]	0.00247674	0.00905232
	FBA	Fructose-bisphosphate aldolase	D-Fructose 1,6-bisphosphate[c] <=> Dihydroxyacetone phosphate[c] + Glyceraldehyde 3-phosphate[c]	-0.0481089	0.0508378
	FBA2	D Fructose 1 phosphate D glyceraldehyde 3 phosphate lyase	D-Fructose 1-phosphate[c] <=> D-Glyceraldehyde[c] + Dihydroxyacetone phosphate[c]	-0.00658053	0.0379057
	FBP	Fructose-bisphosphatase	H2O[c] + D-Fructose 1,6-bisphosphate[c] => Phosphate[c] + D-Fructose 6-phosphate[c]	0.0573624	0.0318334
	FE2abc	Iron (II) transport via ABC system	ATP[c] + H2O[c] + Fe2+[e] => ADP[c] + Phosphate[c] + H+[c] + Fe2+[c]	2.88683e-06	4.56085e-05
	FE2tex	Iron (II) transport via diffusion (extracellular to periplasm)	Fe2+[e] <=> Fe2+[p]	0.000690981	4.99222e-05
	FE2tpp	Iron (+2) transport in via permease (no H+)	Fe2+[p] => Fe2+[c]	0.000690981	4.99222e-05
	FE3abc	FE3abc	ATP[c] + H2O[c] + Fe3+[e] => ADP[c] + Phosphate[c] + H+[c] + Fe3+[c]	0.000806809	2.80531e-05
	FFSD	Beta-fructofuranosidase	H2O[c] + Sucrose 6-phosphate[c] => D-Glucose 6-phosphate[c] + D-Fructose[c]	0.00146317	0.0170539
	FRNDPR2r_1	Ferredoxin : nadp reductase	H+[c] + Nicotinamide adenine dinucleotide - reduced[c] + 2 Nicotinamide adenine dinucleotide phosphate[c] + Ferredoxin (reduced form 4:2)[c] => Nicotinamide adenine dinucleotide[c] + 2 Nicotinamide adenine dinucleotide phosphate - reduced[c] + Ferredoxin (oxidized form 4:2)[c]	5.62036	0.149083
	FRUK	Fructose-1-phosphate kinase	ATP[c] + D-Fructose 1-phosphate[c] => ADP[c] + H+[c] + D-Fructose 1,6-bisphosphate[c]	0.00658053	0.0379057
	FTHFLi	Formate-tetrahydrofolate ligase	ATP[c] + Formate[c] + 5,6,7,8-Tetrahydrofolate[c] => 10-Formyltetrahydrofolate[c] + ADP[c] + Phosphate[c]	0.00378649	0.00909839
	FUM	Fumarase	H2O[c] + Fumarate[c] <=> L-Malate[c]	-0.18493	0.042631
	FAO2	FAO2	ATP[c] + 7 H2O[c] + 7 Nicotinamide adenine dinucleotide[c] + 8 Coenzyme A[c] + Hexadecanoate (n-C16:0)[c] + 7 Flavin adenine dinucleotide oxidized[c] => 7 H+[c] + 7 Nicotinamide adenine dinucleotide - reduced[c] + AMP[c] + Diphosphate[c] + 8 Acetyl-CoA[c] + 7 Flavin adenine dinucleotide reduced[c]	0.00178497	0.00783127
	G3PAT120	Glycerol-3-phosphate acyltransferase (C12:0)	Dodecanoyl-ACP (n-C12:0ACP)[c] + Glycerol 3-phosphate[c] => Acyl carrier protein[c] + 1-dodecanoyl-sn-glycerol 3-phosphate[c]	0.00205106	0.00955151
	G3PAT140	Glycerol-3-phosphate acyltransferase (C14:0)	Myristoyl-ACP (n-C14:0ACP)[c] + Glycerol 3-phosphate[c] => Acyl carrier protein[c] + 1-tetradecanoyl-sn-glycerol 3-phosphate[c]	0.00117026	0.00652091
	G3PAT160	Glycerol-3-phosphate acyltransferase (C16:0)	Palmitoyl-ACP (n-C16:0ACP)[c] + Glycerol 3-phosphate[c] => Acyl carrier protein[c] + 1-hexadecanoyl-sn-glycerol 3-phosphate[c]	0.00201253	0.00934549
	G3PAT161	Glycerol-3-phosphate acyltransferase (C16:1)	Cis-hexadec-9-enoyl-[acyl-carrier protein] (n-C16:1)[c] + Glycerol 3-phosphate[c] => Acyl carrier protein[c] + 1-hexadec-9-enoyl-sn-glycerol 3-phosphate[c]	0.000362852	0.00236743
	G3PAT180	Glycerol-3-phosphate acyltransferase (C18:0)	Octadecanoyl-ACP (n-C18:0ACP)[c] + Glycerol 3-phosphate[c] => Acyl carrier protein[c] + 1-octadecanoyl-sn-glycerol 3-phosphate[c]	0.000502687	0.00410755
	G3PAT181	Glycerol-3-phosphate acyltransferase (C18:1)	Cis-octadec-11-enoyl-[acyl-carrier protein] (n-C18:1)[c] + Glycerol 3-phosphate[c] => Acyl carrier protein[c] + 1-octadec-11-enoyl-sn-glycerol 3-phosphate[c]	0.0017999	0.0094943
	G3PD1	G3PD1	Nicotinamide adenine dinucleotide[c] + Glycerol 3-phosphate[c] <=> H+[c] + Nicotinamide adenine dinucleotide - reduced[c] + Dihydroxyacetone phosphate[c]	11.2686	0.225864
	G3PD2	Glycerol-3-phosphate dehydrogenase (NADP)	Nicotinamide adenine dinucleotide phosphate[c] + Glycerol 3-phosphate[c] <=> H+[c] + Nicotinamide adenine dinucleotide phosphate - reduced[c] + Dihydroxyacetone phosphate[c]	-11.2751	0.224837
	G3PGabcpp	Sn-glycerol-3-phosphoglycerol transport via ABC system (periplasm)	ATP[c] + H2O[c] + Glycerophosphoglycerol[p] => ADP[c] + Phosphate[c] + H+[c] + Glycerophosphoglycerol[c]	0.000219563	0.00303525
	G3PT	Glycerol-3-phosphatase	H2O[c] + Glycerol 3-phosphate[c] => Phosphate[c] + Glycerol[c]	0.00323999	0.0360826
	G5SADs	L-glutamate 5-semialdehyde dehydratase (spontaneous)	L-Glutamate 5-semialdehyde[c] => H2O[c] + H+[c] + 1-Pyrroline-5-carboxylate[c]	0.00111941	0.00494255
	G5SD	Glutamate-5-semialdehyde dehydrogenase	H+[c] + Nicotinamide adenine dinucleotide phosphate - reduced[c] + L-Glutamate 5-phosphate[c] => Phosphate[c] + Nicotinamide adenine dinucleotide phosphate[c] + L-Glutamate 5-semialdehyde[c]	0.00111941	0.00494255
	G6PDA	Glucosamine-6-phosphate deaminase	H2O[c] + D-Glucosamine 6-phosphate[c] => Ammonium[c] + D-Fructose 6-phosphate[c]	0.00291407	0.0335024
	G6PP	Glucose-6-phosphate phosphatase	H2O[c] + D-Glucose 6-phosphate[c] => Phosphate[c] + D-Glucose[c]	0.000728995	0.0171688
	GALUi	UTP-glucose-1-phosphate uridylyltransferase (irreversible)	H+[c] + D-Glucose 1-phosphate[c] + UTP[c] => UDPglucose[c] + Diphosphate[c]	0.00310007	0.0211598
	GAPD	Glyceraldehyde-3-phosphate dehydrogenase	Phosphate[c] + Nicotinamide adenine dinucleotide[c] + Glyceraldehyde 3-phosphate[c] <=> H+[c] + Nicotinamide adenine dinucleotide - reduced[c] + 3-Phospho-D-glyceroyl phosphate[c]	-0.249718	0.0230776
	GARFT	Phosphoribosylglycinamide formyltransferase	10-Formyltetrahydrofolate[c] + N1-(5-Phospho-D-ribosyl)glycinamide[c] <=> H+[c] + 5,6,7,8-Tetrahydrofolate[c] + N2-Formyl-N1-(5-phospho-D-ribosyl)glycinamide[c]	0.000528678	0.00356338
	GCALDD	Glycolaldehyde dehydrogenase	H2O[c] + Nicotinamide adenine dinucleotide[c] + Glycolaldehyde[c] => 2 H+[c] + Nicotinamide adenine dinucleotide - reduced[c] + Glycolate[c]	7.17617e-05	7.97501e-06
	GDPTPDP	Guanosine 3'-diphosphate 5'-triphosphate 3'-diphosphatase	H2O[c] + Guanosine 3'-diphosphate 5'-triphosphate[c] => Diphosphate[c] + GTP[c]	0.000810592	0.0127829
	GF6PTA	Glutamine-fructose-6-phosphate transaminase	L-Glutamine[c] + D-Fructose 6-phosphate[c] => L-Glutamate[c] + D-Glucosamine 6-phosphate[c]	0.0235803	0.0334829
	GK1	Guanylate kinase (GMP:ATP)	ATP[c] + GMP[c] <=> ADP[c] + GDP[c]	0.00411401	0.0184553
	GLBRAN2	1,4-alpha-glucan branching enzyme (glycogen -> bglycogen)	Glycogen[c] => Branching glycogen[c]	0.00412361	0.0399065
	GLCAASE3	Beta-glucuronidase (tryptophanyl)	H2O[c] + Tryptophanyl-beta-D-glucuronide[c] => H+[c] + L-Tryptophan[c] + D-Glucuronate[c]	0.0016369	0.0127158
	GLCP	Glycogen phosphorylase	Phosphate[c] + Glycogen[c] => D-Glucose 1-phosphate[c]	0.0011295	0.0213199
	GLCP2	Glycogen phosphorylase	Phosphate[c] + Branching glycogen[c] => D-Glucose 1-phosphate[c]	0.00412361	0.0399065
	GLCS1	Glycogen synthase (ADPGlc)	ADPglucose[c] => ADP[c] + H+[c] + Glycogen[c]	0.00525311	0.0451415
	GLCURT	Glucuronosyltransferase (tryptophanyl)	UDP-D-glucuronate[c] + L-Tryptophan[c] <=> UDP[c] + Tryptophanyl-beta-D-glucuronide[c]	0.0016369	0.0127158
	GLGC	Glucose-1-phosphate adenylyltransferase	ATP[c] + H+[c] + D-Glucose 1-phosphate[c] => Diphosphate[c] + ADPglucose[c]	0.00525311	0.0451415
	GLNabc	GLNabc	ATP[c] + H2O[c] + L-Glutamine[e] => ADP[c] + Phosphate[c] + H+[c] + L-Glutamine[c]	0.0468038	0.0119104
	GLNS	Glutamine synthetase	ATP[c] + L-Glutamate[c] + Ammonium[c] => ADP[c] + Phosphate[c] + H+[c] + L-Glutamine[c]	0.00714339	0.0395462
	GLU5K	Glutamate 5-kinase	ATP[c] + L-Glutamate[c] => ADP[c] + L-Glutamate 5-phosphate[c]	0.00111941	0.00494255
	GLUabc	L-glutamate transport via ABC system	ATP[c] + H2O[c] + L-Glutamate[e] => ADP[c] + L-Glutamate[c] + Phosphate[c] + H+[c]	0.000971994	0.0198189
	GLUDy	Glutamate dehydrogenase (NADP)	L-Glutamate[c] + H2O[c] + Nicotinamide adenine dinucleotide phosphate[c] <=> Ammonium[c] + H+[c] + Nicotinamide adenine dinucleotide phosphate - reduced[c] + 2-Oxoglutarate[c]	0.287708	0.118246
	GLUPRT	Glutamine phosphoribosyldiphosphate amidotransferase	H2O[c] + 5-Phospho-alpha-D-ribose 1-diphosphate[c] + L-Glutamine[c] => L-Glutamate[c] + Diphosphate[c] + 5-Phospho-beta-D-ribosylamine[c]	0.000528678	0.00356338
	GLUR	Glutamate racemase	D-Glutamate[c] <=> L-Glutamate[c]	-0.0103331	0.000359286
	GLUt2r	L glutamate transport via proton symport reversible	H+[e] + L-Glutamate[e] <=> L-Glutamate[c] + H+[c]	0.0163731	0.0231444
	GLYC3Pabcpp	Sn-Glycerol 3-phosphate transport via ABC system (periplasm)	ATP[c] + H2O[c] + Glycerol 3-phosphate[p] => ADP[c] + Phosphate[c] + H+[c] + Glycerol 3-phosphate[c]	0.00604942	0.014996
	GLYCK2	Glycerate kinase	ATP[c] + (R)-Glycerate[c] => ADP[c] + H+[c] + D-Glycerate 2-phosphate[c]	0.0297775	0.0369015
	GLYCLTt2r	Glycolate transport via proton symport, reversible	H+[e] + Glycolate[e] <=> H+[c] + Glycolate[c]	-7.17617e-05	7.97501e-06
	GLYCtpp	Glycerol transport via channel (periplasm)	Glycerol[c] <=> Glycerol[p]	-0.00312098	0.0121942
	GLYOX	Hydroxyacylglutathione hydrolase	H2O[c] + (R)-S-Lactoylglutathione[c] => H+[c] + D-Lactate[c] + Reduced glutathione[c]	0.00952846	0.000134472
	GLYt2r	Glycine reversible transport via proton symport	H+[e] + Glycine[e] <=> H+[c] + Glycine[c]	0.0613125	0.0289756
	GLYt4pp	Glycine transport in via sodium symport (periplasm)	Sodium[p] + Glycine[p] => Sodium[c] + Glycine[c]	0.00193153	0.0278284
	GLYtex	Glycine transport via diffusion (extracellular to periplasm)	Glycine[e] <=> Glycine[p]	0.00193153	0.0278284
	GMPS2	GMP synthase	ATP[c] + H2O[c] + L-Glutamine[c] + Xanthosine 5'-phosphate[c] => L-Glutamate[c] + 2 H+[c] + AMP[c] + Diphosphate[c] + GMP[c]	0.000722297	0.00563095
	GPDDA4	Glycerophosphodiester phosphodiesterase (Glycerophosphoglycerol)	H2O[c] + Glycerophosphoglycerol[c] => H+[c] + Glycerol[c] + Glycerol 3-phosphate[c]	0.000219563	0.00303525
	GRTT	Geranyltranstransferase	Isopentenyl diphosphate[c] + Geranyl diphosphate[c] => Diphosphate[c] + Farnesyl diphosphate[c]	0.0103434	0.000359646
	GTHRDabc2pp	Glutathione export via ABC system (cytoplasm to periplasm)	ATP[c] + H2O[c] + Reduced glutathione[c] => ADP[c] + Phosphate[c] + H+[c] + Reduced glutathione[p]	0.000620956	0.0110426
	GTHRDabcpp	Reduced glutathione via ABC system (periplasm)	ATP[c] + H2O[c] + Reduced glutathione[p] => ADP[c] + Phosphate[c] + H+[c] + Reduced glutathione[c]	0.000620956	0.0110426
	GTPCI	GTP cyclohydrolase I	H2O[c] + GTP[c] => H+[c] + Formate[c] + 2-Amino-4-hydroxy-6-(erythro-1,2,3-trihydroxypropyl)dihydropteridine triphosphate[c]	6.91283e-05	2.40362e-06
	GTPDPK	GTP diphosphokinase	ATP[c] + GTP[c] => H+[c] + AMP[c] + Guanosine 3'-diphosphate 5'-triphosphate[c]	0.000810592	0.0127829
	GTPHs	GTP amine hydrolysis (spontaneous)	H2O[c] + H+[c] + GTP[c] => Ammonium[c] + XTP[c]	0.000300686	0.00477649
	GUAt2r	Guanine reversible transport via proton symport	H+[e] + Guanine[e] => H+[c] + Guanine[c]	0.0144042	0.00250339
	GUI1	Glucuronate isomerase (D-glucuronate)	D-Glucuronate[c] <=> D-Fructuronate[c]	0.0016369	0.0127158
	H2Otex	H2O transport via diffusion (extracellular to periplasm)	H2O[e] <=> H2O[p]	0.845944	0.102331
	H2Otpp	H2O transport via diffusion (periplasm)	H2O[p] <=> H2O[c]	0.819819	0.112294
	HACD1	3-hydroxyacyl-CoA dehydrogenase (acetoacetyl-CoA)	H+[c] + Nicotinamide adenine dinucleotide - reduced[c] + Acetoacetyl-CoA[c] <=> Nicotinamide adenine dinucleotide[c] + (S)-3-Hydroxybutanoyl-CoA[c]	2.62853	0.0408248
	HACD4	3-hydroxyacyl-CoA dehydrogenase (3-oxodecanoyl-CoA)	H+[c] + Nicotinamide adenine dinucleotide - reduced[c] + 3-Oxodecanoyl-CoA[c] <=> Nicotinamide adenine dinucleotide[c] + (S)-3-Hydroxydecanoyl-CoA[c]	-0.00870218	0.0257129
	HACD5	3-hydroxyacyl-CoA dehydrogenase (3-oxododecanoyl-CoA)	H+[c] + Nicotinamide adenine dinucleotide - reduced[c] + 3-Oxododecanoyl-CoA[c] <=> Nicotinamide adenine dinucleotide[c] + (S)-3-Hydroxydodecanoyl-CoA[c]	-0.00870218	0.0257129
	HACD6	3-hydroxyacyl-CoA dehydrogenase (3-oxotetradecanoyl-CoA)	H+[c] + Nicotinamide adenine dinucleotide - reduced[c] + 3-Oxotetradecanoyl-CoA[c] <=> Nicotinamide adenine dinucleotide[c] + (S)-3-Hydroxytetradecanoyl-CoA[c]	-0.00460006	0.0182749
	HCO3E	HCO3 equilibration reaction	H2O[c] + CO2[c] <=> H+[c] + Bicarbonate[c]	0.0383637	0.0868568
	HCYSMT	Homocysteine S-methyltransferase	S-Adenosyl-L-methionine[c] + L-Homocysteine[c] => H+[c] + S-Adenosyl-L-homocysteine[c] + L-Methionine[c]	0.00112772	0.00727391
	HDCAt2pp	Hexadecanoate transport via proton symport	H+[p] + Hexadecanoate (n-C16:0)[p] => H+[c] + Hexadecanoate (n-C16:0)[c]	0.00545186	0.0230668
	HETZK	Hydroxyethylthiazole kinase	ATP[c] + 4-Methyl-5-(2-hydroxyethyl)-thiazole[c] => ADP[c] + H+[c] + 4-Methyl-5-(2-phosphoethyl)-thiazole[c]	0.00147662	0.0120627
	HEX1	Hexokinase (D-glucose:ATP)	ATP[c] + D-Glucose[c] => ADP[c] + H+[c] + D-Glucose 6-phosphate[c]	0.00677509	0.0517611
	HEX7	Hexokinase (D-fructose:ATP)	ATP[c] + D-Fructose[c] => ADP[c] + H+[c] + D-Fructose 6-phosphate[c]	0.00331326	0.0314066
	HISabcpp	L-histidine transport via ABC system (periplasm)	ATP[c] + H2O[c] + L-Histidine[p] => ADP[c] + Phosphate[c] + H+[c] + L-Histidine[c]	0.00958245	0.0013917
	HISTD	Histidinol dehydrogenase	H2O[c] + 2 Nicotinamide adenine dinucleotide[c] + L-Histidinol[c] => 3 H+[c] + 2 Nicotinamide adenine dinucleotide - reduced[c] + L-Histidine[c]	0.000206932	0.00138906
	HIStex	L-histidine transport via diffusion (extracellular to periplasm)	L-Histidine[e] <=> L-Histidine[p]	0.00958245	0.0013917
	HISTP	Histidinol-phosphatase	H2O[c] + L-Histidinol phosphate[c] => Phosphate[c] + L-Histidinol[c]	0.000206932	0.00138906
	HMPK1	Hydroxymethylpyrimidine kinase (ATP)	ATP[c] + 4-Amino-5-hydroxymethyl-2-methylpyrimidine[c] => ADP[c] + H+[c] + 4-Amino-2-methyl-5-phosphomethylpyrimidine[c]	0.000663431	0.00812921
	HMPK2	HMPK2	CTP[c] + 4-Amino-5-hydroxymethyl-2-methylpyrimidine[c] => H+[c] + 4-Amino-2-methyl-5-phosphomethylpyrimidine[c] + CDP[c]	0.000365315	0.00606539
	HMPK3	HMPK3	4-Amino-5-hydroxymethyl-2-methylpyrimidine[c] + UTP[c] => H+[c] + UDP[c] + 4-Amino-2-methyl-5-phosphomethylpyrimidine[c]	0.000315568	0.0055794
	HMPK4	HMPK4	GTP[c] + 4-Amino-5-hydroxymethyl-2-methylpyrimidine[c] => H+[c] + 4-Amino-2-methyl-5-phosphomethylpyrimidine[c] + GDP[c]	0.000134941	0.00361115
	HPYRRx	Hydroxypyruvate reductase (NADH)	H+[c] + Nicotinamide adenine dinucleotide - reduced[c] + Hydroxypyruvate[c] => Nicotinamide adenine dinucleotide[c] + (R)-Glycerate[c]	0.0297775	0.0369015
	HSDx	HSDx	Nicotinamide adenine dinucleotide[c] + L-Homoserine[c] => H+[c] + Nicotinamide adenine dinucleotide - reduced[c] + L-Aspartate 4-semialdehyde[c]	-0.000260543	0.00203091
	HSDy	Homoserine dehydrogenase (NADPH)	Nicotinamide adenine dinucleotide phosphate[c] + L-Homoserine[c] => H+[c] + Nicotinamide adenine dinucleotide phosphate - reduced[c] + L-Aspartate 4-semialdehyde[c]	-0.000787818	0.00343611
	CS	Citrate synthase	H2O[c] + Acetyl-CoA[c] + Oxaloacetate[c] => H+[c] + Coenzyme A[c] + Citrate[c]	0.00166595	0.010524
	HSST	Homoserine O-succinyltransferase	Succinyl-CoA[c] + L-Homoserine[c] => Coenzyme A[c] + O-Succinyl-L-homoserine[c]	0.000268012	0.00202269
	HSTPT	Histidinol-phosphate transaminase	L-Glutamate[c] + 3-(Imidazol-4-yl)-2-oxopropyl phosphate[c] => 2-Oxoglutarate[c] + L-Histidinol phosphate[c]	0.000206932	0.00138906
	HXAND	Hypoxanthine dehydrogenase	H2O[c] + Nicotinamide adenine dinucleotide[c] + Hypoxanthine[c] => H+[c] + Nicotinamide adenine dinucleotide - reduced[c] + Xanthine[c]	5.04818e-05	0.000867693
	HXPRT	Hypoxanthine phosphoribosyltransferase (Hypoxanthine)	5-Phospho-alpha-D-ribose 1-diphosphate[c] + Hypoxanthine[c] => Diphosphate[c] + IMP[c]	0.0017269	0.0158305
	ICDHyr	Isocitrate dehydrogenase (NADP)	Nicotinamide adenine dinucleotide phosphate[c] + Isocitrate[c] <=> Nicotinamide adenine dinucleotide phosphate - reduced[c] + 2-Oxoglutarate[c] + CO2[c]	0.00223951	0.0105255
	IG3PS	Imidazole-glycerol-3-phosphate synthase	L-Glutamine[c] + 5-[(5-phospho-1-deoxyribulos-1-ylamino)methylideneamino]-1-(5-phosphoribosyl)imidazole-4-carboxamide[c] => L-Glutamate[c] + H+[c] + 5-Amino-1-(5-Phospho-D-ribosyl)imidazole-4-carboxamide[c] + D-erythro-1-(Imidazol-4-yl)glycerol 3-phosphate[c]	0.000206932	0.00138906
	IGPDH	Imidazoleglycerol-phosphate dehydratase	D-erythro-1-(Imidazol-4-yl)glycerol 3-phosphate[c] => H2O[c] + 3-(Imidazol-4-yl)-2-oxopropyl phosphate[c]	0.000206932	0.00138906
	IGPS	Indole-3-glycerol-phosphate synthase	H+[c] + 1-(2-Carboxyphenylamino)-1-deoxy-D-ribulose 5-phosphate[c] => H2O[c] + CO2[c] + C'-(3-Indolyl)-glycerol 3-phosphate[c]	0.000113265	0.000818791
	ILEabc	L-isoleucine transport via ABC system	ATP[c] + H2O[c] + L-Isoleucine[e] => ADP[c] + Phosphate[c] + H+[c] + L-Isoleucine[c]	0.00194381	0.0279919
	ILEt2r	L isoleucine reversible transport via proton symport	H+[e] + L-Isoleucine[e] <=> H+[c] + L-Isoleucine[c]	0.0162151	0.0314981
	ILETA	Isoleucine transaminase	2-Oxoglutarate[c] + L-Isoleucine[c] <=> L-Glutamate[c] + (S)-3-Methyl-2-oxopentanoate[c]	-0.0118618	0.0132211
	IMPC	IMP cyclohydrolase	H2O[c] + IMP[c] <=> 5-Formamido-1-(5-phospho-D-ribosyl)imidazole-4-carboxamide[c]	-0.000712568	0.00412134
	IMPD	IMP dehydrogenase	H2O[c] + Nicotinamide adenine dinucleotide[c] + IMP[c] => H+[c] + Nicotinamide adenine dinucleotide - reduced[c] + Xanthosine 5'-phosphate[c]	0.000371129	0.00230829
	IPDPS	1-hydroxy-2-methyl-2-(E)-butenyl 4-diphosphate reductase (ipdp)	H+[c] + Nicotinamide adenine dinucleotide - reduced[c] + 1-hydroxy-2-methyl-2-(E)-butenyl 4-diphosphate[c] => H2O[c] + Nicotinamide adenine dinucleotide[c] + Isopentenyl diphosphate[c]	0.103403	0.00359538
	IPMD	3-isopropylmalate dehydrogenase	Nicotinamide adenine dinucleotide[c] + 3-Carboxy-2-hydroxy-4-methylpentanoate[c] => H+[c] + Nicotinamide adenine dinucleotide - reduced[c] + 3-Carboxy-4-methyl-2-oxopentanoate[c]	0.0486701	0.073062
	IPPMIa	3-isopropylmalate dehydratase	3-Carboxy-2-hydroxy-4-methylpentanoate[c] <=> H2O[c] + 2-Isopropylmaleate[c]	-0.0486701	0.073062
	IPPMIb	2-isopropylmalate hydratase	H2O[c] + 2-Isopropylmaleate[c] <=> 3-Carboxy-3-hydroxy-4-methylpentanoate[c]	-0.0486701	0.073062
	ACGS	N-acetylglutamate synthase	L-Glutamate[c] + Acetyl-CoA[c] => H+[c] + Coenzyme A[c] + N-Acetyl-L-glutamate[c]	0.00146502	0.0239135
	ITCY	ITP:cytidine 5'-phosphotransferase	Cytidine[c] + ITP[c] => H+[c] + IDP[c] + CMP[c]	0.000990732	0.0198223
	KARA1	Ketol-acid reductoisomerase (2,3-dihydroxy-3-methylbutanoate)	Nicotinamide adenine dinucleotide phosphate[c] + (R)-2,3-Dihydroxy-3-methylbutanoate[c] <=> H+[c] + Nicotinamide adenine dinucleotide phosphate - reduced[c] + (S)-2-Acetolactate[c]	-0.0588345	0.0762918
	KARA2	Ketol-acid reductoisomerase (2-Acetolactate)	H+[c] + Nicotinamide adenine dinucleotide phosphate - reduced[c] + (S)-2-Aceto-2-hydroxybutanoate[c] <=> Nicotinamide adenine dinucleotide phosphate[c] + (R)-2,3-Dihydroxy-3-methylpentanoate[c]	0.0118618	0.0132211
	KAS14	Beta-ketoacyl-ACP synthase	H+[c] + Malonyl-[acyl-carrier protein][c] + Acetyl-ACP[c] => CO2[c] + Acyl carrier protein[c] + Acetoacetyl-ACP[c]	4.4251e-05	0.00128436
	HSERTA	Homoserine O trans acetylase	Acetyl-CoA[c] + L-Homoserine[c] <=> Coenzyme A[c] + O Acetyl L homoserine C6H11NO4[c]	0.000780349	0.00344208
	Kt2pp	Potassium transport in via proton symport (periplasm)	H+[p] + Potassium[p] => H+[c] + Potassium[c]	6.62117e-05	0.00116324
	Kt2r	Potassium reversible transport via proton symport	H+[e] + Potassium[e] => H+[c] + Potassium[c]	0.000144652	0.00172487
	Ktex	Potassium transport via diffusion (extracellular to periplasm)	Potassium[e] <=> Potassium[p]	6.62117e-05	0.00116324
	LacR	LacR	L-Lactate[c] <=> D-Lactate[c]	-1.00629e-05	1.67509e-06
	LALDO	D-Lactaldehyde NAD+ oxidoreductase (glutathione-formylating)	Nicotinamide adenine dinucleotide[c] + D-Lactaldehyde[c] + Reduced glutathione[c] <=> H+[c] + Nicotinamide adenine dinucleotide - reduced[c] + (R)-S-Lactoylglutathione[c]	0.00952846	0.000134472
	LCARR	Lacaldehyde reductase (R-propane-1,2-diol forming)	H+[c] + Nicotinamide adenine dinucleotide - reduced[c] + D-Lactaldehyde[c] <=> (R)-Propane-1,2-diol[c] + Nicotinamide adenine dinucleotide[c]	-0.00952846	0.000134472
	LDGUNPD	Linear diguanylate phosphodiesterase	H2O[c] + 5-Phosphoguanylyl(3->5)guanosine[c] => H+[c] + 2 GMP[c]	0.000619963	0.00785552
	LEUabc	L-leucine transport via ABC system	ATP[c] + H2O[c] + L-Leucine[e] => ADP[c] + Phosphate[c] + H+[c] + L-Leucine[c]	0.000647428	0.0161744
	LEUt2r	L leucine reversible transport via proton symport	H+[e] + L-Leucine[e] <=> H+[c] + L-Leucine[c]	0.112591	0.0754563
	LEUTA	Leucine transaminase	2-Oxoglutarate[c] + L-Leucine[c] <=> L-Glutamate[c] + 4-Methyl-2-oxopentanoate[c]	0.0666844	0.0730167
	L_LACD3	L-Lactate dehydrogenase (menaquinone)	L-Lactate[c] + Menaquinone 8[c] => Pyruvate[c] + Menaquinol 8[c]	1.00629e-05	1.67509e-06
	LPLIPAL1A120pp	Lysophospholipase L1 (2-acylglycerophosphotidate, n-C12:0) (periplasm)	H2O[p] + 1-dodecanoyl-sn-glycerol 3-phosphate[p] => H+[p] + Dodecanoate (n-C12:0)[p] + Glycerol 3-phosphate[p]	0.00205106	0.00955151
	LPLIPAL1A140pp	Lysophospholipase L1 (2-acylglycerophosphotidate, n-C14:0) (periplasm)	H2O[p] + 1-tetradecanoyl-sn-glycerol 3-phosphate[p] => H+[p] + Tetradecanoate (n-C14:0)[p] + Glycerol 3-phosphate[p]	0.000532698	0.00457921
	LPLIPAL1A141pp	Lysophospholipase L1 (2-acylglycerophosphotidate, n-C14:1) (periplasm)	H2O[p] + 1-tetradec-7-enoyl-sn-glycerol 3-phosphate[p] => H+[p] + Tetradecenoate (n-C14:1)[p] + Glycerol 3-phosphate[p]	0.00112977	0.00660423
	LPLIPAL1A160pp	Lysophospholipase L1 (2-acylglycerophosphotidate, n-C16:0) (periplasm)	H2O[p] + 1-hexadecanoyl-sn-glycerol 3-phosphate[p] => H+[p] + Hexadecanoate (n-C16:0)[p] + Glycerol 3-phosphate[p]	0.00179297	0.0088833
	LPLIPAL1A161pp	Lysophospholipase L1 (2-acylglycerophosphotidate, n-C16:1) (periplasm)	H2O[p] + 1-hexadec-9-enoyl-sn-glycerol 3-phosphate[p] => H+[p] + Hexadecenoate (n-C16:1)[p] + Glycerol 3-phosphate[p]	4.02266e-05	0.000802038
	LPLIPAL1A180pp	Lysophospholipase L1 (2-acylglycerophosphotidate, n-C18:0) (periplasm)	H2O[p] + 1-octadecanoyl-sn-glycerol 3-phosphate[p] => H+[p] + Octadecanoate (n-C18:0)[p] + Glycerol 3-phosphate[p]	0.000502687	0.00410755
	LPLIPAL1G160pp	Lysophospholipase L1 (2-acylglycerophosphoglycerol, n-C16:0) (periplasm)	H2O[p] + 1-Acyl-sn-glycero-3-phosphoglycerol (n-C16:0)[p] => H+[p] + Hexadecanoate (n-C16:0)[p] + Glycerophosphoglycerol[p]	0.000219563	0.00303525
	LPLIPAL2A140	Lysophospholipase L2 (2-acylglycerophosphotidate, n-C14:0)	H2O[c] + 2-tetradecanoyl-sn-glycerol 3-phosphate[c] => 2 H+[c] + Tetradecanoate (n-C14:0)[c] + Glycerol 3-phosphate[c]	0.000637558	0.00471513
	LPLIPAL2A161	Lysophospholipase L2 (2-acylglycerophosphotidate, n-C16:1)	H2O[c] + 2-hexadec-9-enoyl-sn-glycerol 3-phosphate[c] => 2 H+[c] + Hexadecenoate (n-C16:1)[c] + Glycerol 3-phosphate[c]	0.000322625	0.00223056
	LPLIPAL2A181	Lysophospholipase L2 (2-acylglycerophosphotidate, n-C18:1)	H2O[c] + 2-octadec-11-enoyl-sn-glycerol 3-phosphate[c] => 2 H+[c] + Octadecenoate (n-C18:1)[c] + Glycerol 3-phosphate[c]	0.0017999	0.0094943
	LYSabcpp	L-lysine transport via ABC system (periplasm)	ATP[c] + H2O[c] + L-Lysine[p] => ADP[c] + Phosphate[c] + H+[c] + L-Lysine[c]	0.0335735	0.00792964
	LYStex	L-lysine transport via diffusion (extracellular to periplasm)	L-Lysine[e] <=> L-Lysine[p]	0.0335735	0.00792964
	MACPD	Malonyl-ACP decarboxylase	H+[c] + Malonyl-[acyl-carrier protein][c] => CO2[c] + Acetyl-ACP[c]	0.00347473	0.037272
	MANAO	Mannonate oxidoreductase	Nicotinamide adenine dinucleotide[c] + D-Mannonate[c] <=> H+[c] + Nicotinamide adenine dinucleotide - reduced[c] + D-Fructuronate[c]	-0.0016369	0.0127158
	MCA	Methyl cis aconitase	2-Methylcitrate[c] <=> Methylisocitrate[c]	0.00618497	0.025522
	MCITL2	Methylisocitrate lyase	Methylisocitrate[c] <=> Pyruvate[c] + Succinate[c]	0.00618497	0.025522
	MCITS	2-methylcitrate synthase	H2O[c] + Propanoyl-CoA[c] + Oxaloacetate[c] => H+[c] + Coenzyme A[c] + 2-Methylcitrate[c]	0.00618497	0.025522
	MCOATA	Malonyl-CoA-ACP transacylase	Acyl carrier protein[c] + Malonyl-CoA[c] <=> Coenzyme A[c] + Malonyl-[acyl-carrier protein][c]	0.03516	0.0821109
	MCSNAH	5-Methylcytosine aminohydrolase	H2O[c] + H+[c] + 5-Methylcytosine[c] <=> Ammonium[c] + Thymine[c]	-0.000357678	0.00200365
	ME2	Malic enzyme (NADP)	Nicotinamide adenine dinucleotide phosphate[c] + L-Malate[c] => Nicotinamide adenine dinucleotide phosphate - reduced[c] + Pyruvate[c] + CO2[c]	0.0259214	0.0445036
	MECDPDH	MECDPDH	H+[c] + 2-C-methyl-D-erythritol 2,4-cyclodiphosphate[c] => H2O[c] + 1-hydroxy-2-methyl-2-(E)-butenyl 4-diphosphate[c]	0.0470064	0.0562747
	MECDPDH2	2C-methyl-D-erythritol 2,4 cyclodiphosphate dehydratase	Nicotinamide adenine dinucleotide - reduced[c] + 2-C-methyl-D-erythritol 2,4-cyclodiphosphate[c] => H2O[c] + Nicotinamide adenine dinucleotide[c] + 1-hydroxy-2-methyl-2-(E)-butenyl 4-diphosphate[c]	0.0230592	0.0452244
	MECDPDH4	2C-methyl-D-erythritol 2,4 cyclodiphosphate dehydratase	H+[c] + Ferredoxin (reduced form 4:2)[c] + 2-C-methyl-D-erythritol 2,4-cyclodiphosphate[c] => H2O[c] + Ferredoxin (oxidized form 4:2)[c] + 1-hydroxy-2-methyl-2-(E)-butenyl 4-diphosphate[c]	0.0436812	0.0550105
	MECDPS	2-C-methyl-D-erythritol 2,4-cyclodiphosphate synthase	2-phospho-4-(cytidine 5'-diphospho)-2-C-methyl-D-erythritol[c] => CMP[c] + 2-C-methyl-D-erythritol 2,4-cyclodiphosphate[c]	0.113747	0.00395502
	MEPCT	2-C-methyl-D-erythritol 4-phosphate cytidylyltransferase	H+[c] + CTP[c] + 2-C-methyl-D-erythritol 4-phosphate[c] => Diphosphate[c] + 4-(cytidine 5'-diphospho)-2-C-methyl-D-erythritol[c]	0.113747	0.00395502
	METabc	L-methionine transport via ABC system	ATP[c] + H2O[c] + L-Methionine[e] => ADP[c] + Phosphate[c] + H+[c] + L-Methionine[c]	0.0148552	0.00392215
	METAT	Methionine adenosyltransferase	ATP[c] + H2O[c] + L-Methionine[c] => Phosphate[c] + Diphosphate[c] + S-Adenosyl-L-methionine[c]	0.000803415	0.00693438
	MGSA	Methylglyoxal synthase	Dihydroxyacetone phosphate[c] => Phosphate[c] + Methylglyoxal[c]	0.00952846	0.000134472
	MGt5	MGt5	Magnesium[c] => Magnesium[e]	-0.000896396	3.11681e-05
	MLTG3	Maltodextrin glucosidase (maltopentaose)	H2O[c] + Maltopentaose[c] => D-Glucose[c] + Maltotetraose[c]	0.000971999	0.019819
	MLTG4	Maltodextrin glucosidase (maltohexaose)	H2O[c] + Maltohexaose[c] => D-Glucose[c] + Maltopentaose[c]	0.00119907	0.0218884
	MLTG5	Maltodextrin glucosidase (maltoheptaose)	H2O[c] + Maltoheptaose[c] => D-Glucose[c] + Maltohexaose[c]	0.001053	0.0206262
	MLTP1	Maltodextrin phosphorylase (maltopentaose)	Phosphate[c] + Maltopentaose[c] <=> D-Glucose 1-phosphate[c] + Maltotetraose[c]	-0.000971999	0.019819
	MLTP2	Maltodextrin phosphorylase (maltohexaose)	Phosphate[c] + Maltohexaose[c] <=> D-Glucose 1-phosphate[c] + Maltopentaose[c]	-0.00119907	0.0218884
	MLTP3	Maltodextrin phosphorylase (maltoheptaose)	Phosphate[c] + Maltoheptaose[c] <=> Maltohexaose[c] + D-Glucose 1-phosphate[c]	-0.001053	0.0206262
	MMCD	Methylmalonyl-CoA decarboxylase	H+[c] + (S)-Methylmalonyl-CoA[c] => CO2[c] + Propanoyl-CoA[c]	0.001458	0.0242586
	MN2tpp	Manganese transport in via permease (no H+)	Mn2+[p] => Mn2+[c]	7.14018e-05	2.48267e-06
	MNNH	D-mannonate hydrolyase	D-Mannonate[c] => H2O[c] + 2-Dehydro-3-deoxy-D-gluconate[c]	0.0016369	0.0127158
	MNtex	Manganese (Mn+2) transport via diffusion (extracellular to periplasm)	Mn2+[e] <=> Mn2+[p]	7.14018e-05	2.48267e-06
	MOBDabc	Molybdate transport via ABC system	ATP[c] + H2O[c] + Molybdate[e] => ADP[c] + Phosphate[c] + H+[c] + Molybdate[c]	0.00230027	0.0301837
	MTHFC	Methenyltetrahydrofolate cyclohydrolase	H2O[c] + 5,10-Methenyltetrahydrofolate[c] <=> 10-Formyltetrahydrofolate[c] + H+[c]	-0.0025222	0.0039452
	MTHFD	Methylenetetrahydrofolate dehydrogenase (NADP)	Nicotinamide adenine dinucleotide phosphate[c] + 5,10-Methylenetetrahydrofolate[c] <=> Nicotinamide adenine dinucleotide phosphate - reduced[c] + 5,10-Methenyltetrahydrofolate[c]	-0.0025222	0.0039452
	NADK	NAD kinase	ATP[c] + Nicotinamide adenine dinucleotide[c] => ADP[c] + H+[c] + Nicotinamide adenine dinucleotide phosphate[c]	4.6189e-05	1.60601e-06
	NADS1	NAD synthase (nh3)	ATP[c] + Ammonium[c] + Deamino-NAD+[c] => H+[c] + Nicotinamide adenine dinucleotide[c] + AMP[c] + Diphosphate[c]	3.08457e-06	2.73398e-05
	NADS2	Nicotinate-mononucleotide adenylyltransferase	ATP[c] + H2O[c] + L-Glutamine[c] + Deamino-NAD+[c] => L-Glutamate[c] + H+[c] + Nicotinamide adenine dinucleotide[c] + AMP[c] + Diphosphate[c]	7.82361e-07	1.38243e-05
	NAPRT	NAPRTase	H+[c] + 5-Phospho-alpha-D-ribose 1-diphosphate[c] + Nicotinate[c] => Diphosphate[c] + Nicotinate D-ribonucleotide[c]	1.33339e-06	1.81154e-05
	NDPK2	Nucleoside-diphosphate kinase (ATP:UDP)	ATP[c] + UDP[c] => ADP[c] + UTP[c]	0.03329	0.0258748
	NDPK3	Nucleoside-diphosphate kinase (ATP:CDP)	ATP[c] + CDP[c] => ADP[c] + CTP[c]	0.111852	0.0365189
	NDPK5	Nucleoside-diphosphate kinase (ATP:dGDP)	ATP[c] + DGDP[c] => ADP[c] + DGTP[c]	8.18289e-05	0.00223996
	NDPK6	Nucleoside-diphosphate kinase (ATP:dUDP)	ATP[c] + DUDP[c] => ADP[c] + DUTP[c]	0.00128305	0.0159423
	NDPK7	Nucleoside-diphosphate kinase (ATP:dCDP)	ATP[c] + DCDP[c] => ADP[c] + DCTP[c]	0.000990448	0.0140073
	NH4tex	Ammonia transport via diffusion (extracellular to periplasm)	Ammonium[e] <=> Ammonium[p]	-7.23131	0.192596
	NH4tpp	Ammonia reversible transport (periplasm)	Ammonium[p] <=> Ammonium[c]	-7.23761	0.199022
	NH4tpp_1	Ammonia ireversible transport (periplasm)	H+[p] + Ammonium[p] => Ammonium[c] + H+[c]	0.00630064	0.0484801
	NICRNS	NICRNS	ATP[c] + Nicotinate D-ribonucleoside[c] => ADP[c] + H+[c] + Nicotinate D-ribonucleotide[c]	0.00187733	0.0274208
	NMNHYD	Nicotinamide ribonucleotide phosphohydrolase	H2O[c] + NMN[c] => Phosphate[c] + N Ribosylnicotinamide C11H15N2O5[c]	1.33339e-06	1.81154e-05
	NMNP	NMN permease	NMN[e] => NMN[c]	0.000235389	8.18456e-06
	NNAM	Nicotinamidase	H2O[c] + Nicotinamide[c] => Ammonium[c] + Nicotinate[c]	1.33339e-06	1.81154e-05
	NNATr	Nicotinate-nucleotide adenylyltransferase	ATP[c] + H+[c] + Nicotinate D-ribonucleotide[c] <=> Diphosphate[c] + Deamino-NAD+[c]	3.86693e-06	3.05572e-05
	NPHS	Naphthoate synthase	O-Succinylbenzoyl-CoA[c] => Coenzyme A[c] + 1,4-Dihydroxy-2-naphthoate[c]	1.03331e-05	3.59286e-07
	NT5C	NT5C	H2O[c] + Nicotinate D-ribonucleotide[c] => Phosphate[c] + Nicotinate D-ribonucleoside[c]	0.00187733	0.0274208
	NTD1	5'-nucleotidase (dUMP)	H2O[c] + DUMP[c] => Phosphate[c] + Deoxyuridine[c]	0.00342744	0.0293144
	NTD10	5'-nucleotidase (XMP)	H2O[c] + Xanthosine 5'-phosphate[c] => Phosphate[c] + Xanthosine[c]	0.00133685	0.0161929
	NTD11	5'-nucleotidase (IMP)	H2O[c] + IMP[c] => Phosphate[c] + Inosine[c]	0.000910767	0.0134058
	NTD12	5'-nucleotidase (dIMP)	H2O[c] + DIMP[c] => Phosphate[c] + Deoxyinosine[c]	0.000347382	0.00438513
	NTD2	5'-nucleotidase (UMP)	H2O[c] + UMP[c] => Phosphate[c] + Uridine[c]	0.00465213	0.0416244
	NTD3	5'-nucleotidase (dCMP)	H2O[c] + DCMP[c] => Phosphate[c] + Deoxycytidine[c]	0.00280259	0.0333712
	NTD4	5'-nucleotidase (CMP)	H2O[c] + CMP[c] => Phosphate[c] + Cytidine[c]	0.00505983	0.0420668
	NTD5	5'-nucleotidase (dTMP)	H2O[c] + DTMP[c] => Phosphate[c] + Thymidine[c]	0.00222058	0.0274561
	NTD6	5'-nucleotidase (dAMP)	H2O[c] + DAMP[c] => Phosphate[c] + Deoxyadenosine[c]	0.00146012	0.0130867
	NTD7	5'-nucleotidase (AMP)	H2O[c] + AMP[c] => Phosphate[c] + Adenosine[c]	0.00222131	0.0260572
	NTD8	5'-nucleotidase (dGMP)	H2O[c] + DGMP[c] => Phosphate[c] + Deoxyguanosine[c]	0.000454989	0.00652971
	NTP10	Nucleoside-triphosphatase (ITP)	H2O[c] + ITP[c] => Phosphate[c] + H+[c] + IDP[c]	0.000724503	0.0170657
	NTP3	Nucleoside-triphosphatase (GTP)	H2O[c] + GTP[c] => Phosphate[c] + H+[c] + GDP[c]	0.000971999	0.019819
	NTP5	Nucleoside-triphosphatase (CTP)	H2O[c] + CTP[c] => Phosphate[c] + H+[c] + CDP[c]	0.00345386	0.0349707
	NTPP10	Nucleoside triphosphate pyrophosphorylase (ditp)	H2O[c] + DITP[c] => H+[c] + Diphosphate[c] + DIMP[c]	0.000347382	0.00438513
	NTPP11	Nucleoside triphosphate pyrophosphorylase (xtp)	H2O[c] + XTP[c] => H+[c] + Diphosphate[c] + Xanthosine 5'-phosphate[c]	0.000300686	0.00477649
	NTPP3	Nucleoside triphosphate pyrophosphorylase (dctp)	H2O[c] + DCTP[c] => H+[c] + Diphosphate[c] + DCMP[c]	0.00109991	0.0142129
	NTPP4	Nucleoside triphosphate pyrophosphorylase (ctp)	H2O[c] + CTP[c] => H+[c] + Diphosphate[c] + CMP[c]	0.00056726	0.0107009
	NTPP9	Nucleoside triphosphate pyrophosphorylase (itp)	H2O[c] + ITP[c] => H+[c] + Diphosphate[c] + IMP[c]	0.000959515	0.0108565
	NTPTP1	Nucleoside triphosphate tripolyhydrolase	H2O[c] + DGTP[c] => Inorganic triphosphate[c] + Deoxyguanosine[c]	0.000523462	0.00571583
	OAADC	Oxaloacetate decarboxylase	H+[c] + Oxaloacetate[c] => Pyruvate[c] + CO2[c]	0.00857827	0.0587449
	OBTFL	2-Oxobutanoate formate lyase	Coenzyme A[c] + 2-Oxobutanoate[c] => Formate[c] + Propanoyl-CoA[c]	1.02894	0.143554
	OCBT	Ornithine carbamoyltransferase	Ornithine[c] + Carbamoyl phosphate[c] <=> Phosphate[c] + H+[c] + L-Citrulline[c]	0.00048155	0.00383331
	OCDCEAt2pp	Octadecenoate transport via proton symport	H+[p] + Octadecenoate (n-C18:1)[p] => H+[c] + Octadecenoate (n-C18:1)[c]	0.00300777	0.0156839
	OCTDPS	Octaprenyl pyrophosphate synthase	Farnesyl diphosphate[c] + 5 Isopentenyl diphosphate[c] => 5 Diphosphate[c] + All-trans-Octaprenyl diphosphate[c]	1.03331e-05	3.59286e-07
	OMCDC	2-Oxo-4-methyl-3-carboxypentanoate decarboxylation	H+[c] + 3-Carboxy-4-methyl-2-oxopentanoate[c] => CO2[c] + 4-Methyl-2-oxopentanoate[c]	0.0486701	0.073062
	OMPDC	Orotidine-5'-phosphate decarboxylase	H+[c] + Orotidine 5'-phosphate[c] => CO2[c] + UMP[c]	2.70162e-07	1.66178e-06
	ORNTAC	Ornithine transacetylase	L-Glutamate[c] + N2-Acetyl-L-ornithine[c] <=> N-Acetyl-L-glutamate[c] + Ornithine[c]	-0.000983469	0.0242479
	ORPT	Orotate phosphoribosyltransferase	Diphosphate[c] + Orotidine 5'-phosphate[c] <=> 5-Phospho-alpha-D-ribose 1-diphosphate[c] + Orotate[c]	-2.70162e-07	1.66178e-06
	P5CR	Pyrroline-5-carboxylate reductase	2 H+[c] + Nicotinamide adenine dinucleotide phosphate - reduced[c] + 1-Pyrroline-5-carboxylate[c] => Nicotinamide adenine dinucleotide phosphate[c] + L-Proline[c]	0.000558814	0.00355179
	P5CRx	P5CRx	2 H+[c] + Nicotinamide adenine dinucleotide - reduced[c] + 1-Pyrroline-5-carboxylate[c] => Nicotinamide adenine dinucleotide[c] + L-Proline[c]	0.000560591	0.00352708
	PA120abcpp	Phosphatidate transport via ABC system (n-C12:0, periplasm)	ATP[c] + H2O[c] + 1,2-didodecanoyl-sn-glycerol 3-phosphate[c] => ADP[c] + Phosphate[c] + H+[c] + 1,2-didodecanoyl-sn-glycerol 3-phosphate[p]	0.00156399	0.00868348
	PA140abcpp	Phosphatidate transport via ABC system (n-C14:0, periplasm)	ATP[c] + H2O[c] + 1,2-ditetradecanoyl-sn-glycerol 3-phosphate[c] => ADP[c] + Phosphate[c] + H+[c] + 1,2-ditetradecanoyl-sn-glycerol 3-phosphate[p]	0.000845183	0.00573647
	PA141abcpp	Phosphatidate transport via ABC system (n-C14:1, periplasm)	ATP[c] + H2O[c] + 1,2-ditetradec-7-enoyl-sn-glycerol 3-phosphate[c] => ADP[c] + Phosphate[c] + H+[c] + 1,2-ditetradec-7-enoyl-sn-glycerol 3-phosphate[p]	0.00112977	0.00660423
	PA160abcpp	Phosphatidate transport via ABC system (n-C16:0, periplasm)	ATP[c] + H2O[c] + 1,2-dihexadecanoyl-sn-glycerol 3-phosphate[c] => ADP[c] + Phosphate[c] + H+[c] + 1,2-dihexadecanoyl-sn-glycerol 3-phosphate[p]	0.00128758	0.0075864
	PA161abcpp	Phosphatidate transport via ABC system (n-C16:1, periplasm)	ATP[c] + H2O[c] + 1,2-dihexadec-9-enoyl-sn-glycerol 3-phosphate[c] => ADP[c] + Phosphate[c] + H+[c] + 1,2-dihexadec-9-enoyl-sn-glycerol 3-phosphate[p]	0.000218146	0.00187446
	PA180abcpp	Phosphatidate transport via ABC system (n-C18:0, periplasm)	ATP[c] + H2O[c] + 1,2-dioctadecanoyl-sn-glycerol 3-phosphate[c] => ADP[c] + Phosphate[c] + H+[c] + 1,2-dioctadecanoyl-sn-glycerol 3-phosphate[p]	0.00166446	0.0130291
	PA181abcpp	Phosphatidate transport via ABC system (n-C18:1, periplasm)	ATP[c] + H2O[c] + 1,2-dioctadec-11-enoyl-sn-glycerol 3-phosphate[c] => ADP[c] + Phosphate[c] + H+[c] + 1,2-dioctadec-11-enoyl-sn-glycerol 3-phosphate[p]	0.00108	0.00762639
	PAPA180pp	Phosphatidate phosphatase (periplasmic, n-C18:0)	H2O[p] + 1,2-dioctadecanoyl-sn-glycerol 3-phosphate[p] => 1,2-Diacyl-sn-glycerol (dioctadecanoyl, n-C18:0)[p] + Phosphate[p]	0.0021006	0.0149139
	PAPPT3	Phospho-N-acetylmuramoyl-pentapeptide-transferase (meso-2,6-diaminopimelate)	Undecaprenyl phosphate[c] + UDP-N-acetylmuramoyl-L-alanyl-D-glutamyl-meso-2,6-diaminopimeloyl-D-alanyl-D-alanine[c] => UMP[c] + Undecaprenyl-diphospho-N-acetylmuramoyl-L-alanyl-D-glutamyl-meso-2,6-diaminopimeloyl-D-alanyl-D-alanine[c]	0.0103331	0.000359286
	PC	Pyruvate carboxylase	ATP[c] + Pyruvate[c] + Bicarbonate[c] => ADP[c] + Phosphate[c] + H+[c] + Oxaloacetate[c]	0.00126394	0.0206623
	PDE1	3',5'-cyclic-nucleotide phosphodiesterase	H2O[c] + CAMP[c] => H+[c] + AMP[c]	0.000890999	0.0134041
	PDXPP	Pyridoxine 5-phosphate phosphatase	H2O[c] + Pyridoxine 5'-phosphate[c] => Phosphate[c] + Pyridoxine[c]	0.00170043	0.0261856
	PE140abcpp	Phosphatidylethanolamine transport via ABC system (n-C14:0, periplasm)	ATP[c] + H2O[c] + Phosphatidylethanolamine (ditetradecanoyl, n-C14:0)[c] => ADP[c] + Phosphate[c] + H+[c] + Phosphatidylethanolamine (ditetradecanoyl, n-C14:0)[p]	0.000619226	0.00693787
	PE160abcpp	Phosphatidylethanolamine transport via ABC system (n-C16:0, periplasm)	ATP[c] + H2O[c] + Phosphatidylethanolamine (dihexadecanoyl, n-C16:0)[c] => ADP[c] + Phosphate[c] + H+[c] + Phosphatidylethanolamine (dihexadecanoyl, n-C16:0)[p]	0.00152399	0.0142057
	PE161abcpp	Phosphatidylethanolamine transport via ABC system (n-C16:1, periplasm)	ATP[c] + H2O[c] + Phosphatidylethanolamine (dihexadec-9enoyl, n-C16:1)[c] => ADP[c] + Phosphate[c] + H+[c] + Phosphatidylethanolamine (dihexadec-9enoyl, n-C16:1)[p]	0.00053124	0.00645419
	PE180abcpp	Phosphatidylethanolamine transport via ABC system (n-C18:0, periplasm)	ATP[c] + H2O[c] + Phosphatidylethanolamine (dioctadecanoyl, n-C18:0)[c] => ADP[c] + Phosphate[c] + H+[c] + Phosphatidylethanolamine (dioctadecanoyl, n-C18:0)[p]	0.000566273	0.00668923
	PE181abcpp	Phosphatidylethanolamine transport via ABC system (n-C18:1, periplasm)	ATP[c] + H2O[c] + Phosphatidylethanolamine (dioctadec-11-enoyl, n-C18:1)[c] => ADP[c] + Phosphate[c] + H+[c] + Phosphatidylethanolamine (dioctadec-11-enoyl, n-C18:1)[p]	0.00138607	0.0131972
	PFK	Phosphofructokinase	ATP[c] + D-Fructose 6-phosphate[c] => ADP[c] + H+[c] + D-Fructose 1,6-bisphosphate[c]	0.002673	0.0327968
	FAO10	FAO10	ATP[c] + 8 H2O[c] + 8 Nicotinamide adenine dinucleotide[c] + 9 Coenzyme A[c] + Octadecenoate (n-C18:1)[c] + 7 Flavin adenine dinucleotide oxidized[c] => 8 H+[c] + 8 Nicotinamide adenine dinucleotide - reduced[c] + AMP[c] + Diphosphate[c] + 9 Acetyl-CoA[c] + 7 Flavin adenine dinucleotide reduced[c]	0.00073603	0.0049673
	PG120abcpp	Phosphatidylglycerol transport via ABC system (n-C12:0, periplasm)	ATP[c] + H2O[c] + Phosphatidylglycerol (didodecanoyl, n-C12:0)[c] => ADP[c] + Phosphate[c] + H+[c] + Phosphatidylglycerol (didodecanoyl, n-C12:0)[p]	0.000296075	0.00315543
	PG140abcpp	Phosphatidylglycerol transport via ABC system (n-C14:0, periplasm)	ATP[c] + H2O[c] + Phosphatidylglycerol (ditetradecanoyl, n-C14:0)[c] => ADP[c] + Phosphate[c] + H+[c] + Phosphatidylglycerol (ditetradecanoyl, n-C14:0)[p]	0.000202808	0.00256585
	PG160abcpp	Phosphatidylglycerol transport via ABC system (n-C16:0, periplasm)	ATP[c] + H2O[c] + Phosphatidylglycerol (dihexadecanoyl, n-C16:0)[c] => ADP[c] + Phosphate[c] + H+[c] + Phosphatidylglycerol (dihexadecanoyl, n-C16:0)[p]	0.000558828	0.0048429
	PG161abcpp	Phosphatidylglycerol transport via ABC system (n-C16:1, periplasm)	ATP[c] + H2O[c] + Phosphatidylglycerol (dihexadec-9-enoyl, n-C16:1)[c] => ADP[c] + Phosphate[c] + H+[c] + Phosphatidylglycerol (dihexadec-9-enoyl, n-C16:1)[p]	9.58915e-05	0.00120257
	PG180abcpp	Phosphatidylglycerol transport via ABC system (n-C18:0, periplasm)	ATP[c] + H2O[c] + Phosphatidylglycerol (dioctadecanoyl, n-C18:0)[c] => ADP[c] + Phosphate[c] + H+[c] + Phosphatidylglycerol (dioctadecanoyl, n-C18:0)[p]	0.000679899	0.00733698
	PG181abcpp	Phosphatidylglycerol transport via ABC system (n-C18:1, periplasm)	ATP[c] + H2O[c] + Phosphatidylglycerol (dioctadec-11-enoyl, n-C18:1)[c] => ADP[c] + Phosphate[c] + H+[c] + Phosphatidylglycerol (dioctadec-11-enoyl, n-C18:1)[p]	0.000529064	0.00504495
	PGAMT	Phosphoglucosamine mutase	D-Glucosamine 1-phosphate[c] <=> D-Glucosamine 6-phosphate[c]	-0.0206662	0.000718573
	PGCD	Phosphoglycerate dehydrogenase	Nicotinamide adenine dinucleotide[c] + 3-Phospho-D-glycerate[c] => H+[c] + Nicotinamide adenine dinucleotide - reduced[c] + 3-Phosphohydroxypyruvate[c]	0.00347356	0.0357251
	PGI	Glucose-6-phosphate isomerase	D-Glucose 6-phosphate[c] <=> D-Fructose 6-phosphate[c]	-0.0016369	0.0127158
	PGK	Phosphoglycerate kinase	ATP[c] + 3-Phospho-D-glycerate[c] <=> ADP[c] + 3-Phospho-D-glyceroyl phosphate[c]	0.249718	0.0230776
	PGM	Phosphoglycerate mutase	D-Glycerate 2-phosphate[c] <=> 3-Phospho-D-glycerate[c]	0.253192	0.041653
	PGMT	Phosphoglucomutase	D-Glucose 1-phosphate[c] <=> D-Glucose 6-phosphate[c]	-0.0100372	0.0561011
	PGP120abcpp	Phosphatidylglycerophosphate transport via ABC system (n-C12:0, periplasm)	ATP[c] + H2O[c] + Phosphatidylglycerophosphate (didodecanoyl, n-C12:0)[c] => ADP[c] + Phosphate[c] + H+[c] + Phosphatidylglycerophosphate (didodecanoyl, n-C12:0)[p]	0.000190999	0.00247665
	PGP140abcpp	Phosphatidylglycerophosphate transport via ABC system (n-C14:0, periplasm)	ATP[c] + H2O[c] + Phosphatidylglycerophosphate (ditetradecanoyl, n-C14:0)[c] => ADP[c] + Phosphate[c] + H+[c] + Phosphatidylglycerophosphate (ditetradecanoyl, n-C14:0)[p]	0.000122265	0.00190545
	PGP160abcpp	Phosphatidylglycerophosphate transport via ABC system (n-C16:0, periplasm)	ATP[c] + H2O[c] + Phosphatidylglycerophosphate (dihexadecanoyl, n-C16:0)[c] => ADP[c] + Phosphate[c] + H+[c] + Phosphatidylglycerophosphate (dihexadecanoyl, n-C16:0)[p]	0.000166125	0.00255289
	PGP161abcpp	Phosphatidylglycerophosphate transport via ABC system (n-C16:1, periplasm)	ATP[c] + H2O[c] + Phosphatidylglycerophosphate (dihexadec-9-enoyl, n-C16:1)[c] => ADP[c] + Phosphate[c] + H+[c] + Phosphatidylglycerophosphate (dihexadec-9-enoyl, n-C16:1)[p]	4.88146e-05	0.000847038
	PGP180abcpp	Phosphatidylglycerophosphate transport via ABC system (n-C18:0, periplasm)	ATP[c] + H2O[c] + Phosphatidylglycerophosphate (dioctadecanoyl, n-C18:0)[c] => ADP[c] + Phosphate[c] + H+[c] + Phosphatidylglycerophosphate (dioctadecanoyl, n-C18:0)[p]	0.000258935	0.00413211
	PGP181abcpp	Phosphatidylglycerophosphate transport via ABC system (n-C18:1, periplasm)	ATP[c] + H2O[c] + Phosphatidylglycerophosphate (dioctadec-11-enoyl, n-C18:1)[c] => ADP[c] + Phosphate[c] + H+[c] + Phosphatidylglycerophosphate (dioctadec-11-enoyl, n-C18:1)[p]	0.000190835	0.0028785
	PGPP120	Phosphatidylglycerol phosphate phosphatase (n-C14:0)	H2O[c] + Phosphatidylglycerophosphate (didodecanoyl, n-C12:0)[c] => Phosphate[c] + Phosphatidylglycerol (didodecanoyl, n-C12:0)[c]	0.000296075	0.00315543
	PGPP120pp	Phosphatidylglycerol phosphate phosphatase (periplasm, n-C14:0)	H2O[p] + Phosphatidylglycerophosphate (didodecanoyl, n-C12:0)[p] => Phosphate[p] + Phosphatidylglycerol (didodecanoyl, n-C12:0)[p]	0.000190999	0.00247665
	PGPP140	Phosphatidylglycerol phosphate phosphatase (n-C14:0)	H2O[c] + Phosphatidylglycerophosphate (ditetradecanoyl, n-C14:0)[c] => Phosphate[c] + Phosphatidylglycerol (ditetradecanoyl, n-C14:0)[c]	0.000202808	0.00256585
	PGPP140pp	Phosphatidylglycerol phosphate phosphatase (periplasm, n-C14:0)	H2O[p] + Phosphatidylglycerophosphate (ditetradecanoyl, n-C14:0)[p] => Phosphate[p] + Phosphatidylglycerol (ditetradecanoyl, n-C14:0)[p]	0.000122265	0.00190545
	PGPP160	Phosphatidylglycerol phosphate phosphatase (n-C16:0)	H2O[c] + Phosphatidylglycerophosphate (dihexadecanoyl, n-C16:0)[c] => Phosphate[c] + Phosphatidylglycerol (dihexadecanoyl, n-C16:0)[c]	0.000558828	0.0048429
	PGPP160pp	Phosphatidylglycerol phosphate phosphatase (periplasm, n-C16:0)	H2O[p] + Phosphatidylglycerophosphate (dihexadecanoyl, n-C16:0)[p] => Phosphate[p] + Phosphatidylglycerol (dihexadecanoyl, n-C16:0)[p]	0.000166125	0.00255289
	PGPP161	Phosphatidylglycerol phosphate phosphatase (n-C16:1)	H2O[c] + Phosphatidylglycerophosphate (dihexadec-9-enoyl, n-C16:1)[c] => Phosphate[c] + Phosphatidylglycerol (dihexadec-9-enoyl, n-C16:1)[c]	9.58915e-05	0.00120257
	PGPP161pp	Phosphatidylglycerol phosphate phosphatase (periplasm, n-C16:1)	H2O[p] + Phosphatidylglycerophosphate (dihexadec-9-enoyl, n-C16:1)[p] => Phosphate[p] + Phosphatidylglycerol (dihexadec-9-enoyl, n-C16:1)[p]	4.88146e-05	0.000847038
	PGPP180	Phosphatidylglycerol phosphate phosphatase (n-C18:0)	H2O[c] + Phosphatidylglycerophosphate (dioctadecanoyl, n-C18:0)[c] => Phosphate[c] + Phosphatidylglycerol (dioctadecanoyl, n-C18:0)[c]	0.000679899	0.00733698
	PGPP180pp	Phosphatidylglycerol phosphate phosphatase (periplasm, n-C18:0)	H2O[p] + Phosphatidylglycerophosphate (dioctadecanoyl, n-C18:0)[p] => Phosphate[p] + Phosphatidylglycerol (dioctadecanoyl, n-C18:0)[p]	0.000258935	0.00413211
	PGPP181	Phosphatidylglycerol phosphate phosphatase (n-C18:1)	H2O[c] + Phosphatidylglycerophosphate (dioctadec-11-enoyl, n-C18:1)[c] => Phosphate[c] + Phosphatidylglycerol (dioctadec-11-enoyl, n-C18:1)[c]	0.000529064	0.00504495
	PGPP181pp	Phosphatidylglycerol phosphate phosphatase (periplasm, n-C18:1)	H2O[p] + Phosphatidylglycerophosphate (dioctadec-11-enoyl, n-C18:1)[p] => Phosphate[p] + Phosphatidylglycerol (dioctadec-11-enoyl, n-C18:1)[p]	0.000190835	0.0028785
	PGSA120	Phosphatidylglycerol synthase (n-C12:0)	Glycerol 3-phosphate[c] + CDP-1,2-didodecanoylglycerol[c] => H+[c] + CMP[c] + Phosphatidylglycerophosphate (didodecanoyl, n-C12:0)[c]	0.000487074	0.00416562
	PGSA140	Phosphatidylglycerol synthase (n-C14:0)	Glycerol 3-phosphate[c] + CDP-1,2-ditetradecanoylglycerol[c] => H+[c] + CMP[c] + Phosphatidylglycerophosphate (ditetradecanoyl, n-C14:0)[c]	0.000325073	0.00318821
	PGSA160	Phosphatidylglycerol synthase (n-C16:0)	Glycerol 3-phosphate[c] + CDP-1,2-dihexadecanoylglycerol[c] => H+[c] + CMP[c] + Phosphatidylglycerophosphate (dihexadecanoyl, n-C16:0)[c]	0.000724953	0.00562601
	PGSA161	Phosphatidylglycerol synthase (n-C16:1)	Glycerol 3-phosphate[c] + CDP-1,2-dihexadec-9-enoylglycerol[c] => H+[c] + CMP[c] + Phosphatidylglycerophosphate (dihexadec-9-enoyl, n-C16:1)[c]	0.000144706	0.00146775
	PGSA180	Phosphatidylglycerol synthase (n-C18:0)	Glycerol 3-phosphate[c] + CDP-1,2-dioctadecanoylglycerol[c] => H+[c] + CMP[c] + Phosphatidylglycerophosphate (dioctadecanoyl, n-C18:0)[c]	0.000938834	0.00839961
	PGSA181	Phosphatidylglycerol synthase (n-C18:1)	Glycerol 3-phosphate[c] + CDP-1,2-dioctadec-11-enoylglycerol[c] => H+[c] + CMP[c] + Phosphatidylglycerophosphate (dioctadec-11-enoyl, n-C18:1)[c]	0.000719899	0.00579097
	PHETA1	Phenylalanine transaminase	2-Oxoglutarate[c] + L-Phenylalanine[c] <=> L-Glutamate[c] + Phenylpyruvate[c]	-0.000320944	0.00244687
	PIabc	Phosphate transport via ABC system	ATP[c] + H2O[c] + Phosphate[e] => ADP[c] + 2 Phosphate[c] + H+[c]	0.000138602	0.00309915
	PIt2rpp	Phosphate reversible transport via symport (periplasm)	H+[p] + Phosphate[p] <=> Phosphate[c] + H+[c]	0.00307858	0.0171518
	PIt7	Phosphate transport in/out via three Na+ symporter	3 Sodium[e] + Phosphate[e] => Phosphate[c] + 3 Sodium[c]	0.0673364	0.00381698
	PLIPA1A140pp	Phospholipase A1 (phosphatidate, n-C14:0) (periplasm)	H2O[p] + 1,2-ditetradecanoyl-sn-glycerol 3-phosphate[p] => 2-tetradecanoyl-sn-glycerol 3-phosphate[p] + Tetradecanoate (n-C14:0)[p]	0.000637558	0.00471513
	PLIPA1A161pp	Phospholipase A1 (phosphatidate, n-C16:1) (periplasm)	H2O[p] + 1,2-dihexadec-9-enoyl-sn-glycerol 3-phosphate[p] => 2-hexadec-9-enoyl-sn-glycerol 3-phosphate[p] + Hexadecenoate (n-C16:1)[p]	0.000322625	0.00223056
	PLIPA1A181pp	Phospholipase A1 (phosphatidate, n-C18:1) (periplasm)	H2O[p] + 1,2-dioctadec-11-enoyl-sn-glycerol 3-phosphate[p] => 2-octadec-11-enoyl-sn-glycerol 3-phosphate[p] + Octadecenoate (n-C18:1)[p]	0.0017999	0.0094943
	PLIPA1E140pp	Phospholipase A1 (phosphatidylethanolamine, n-C14:0) (periplasm)	H2O[p] + Phosphatidylethanolamine (ditetradecanoyl, n-C14:0)[p] => H+[p] + 2-Acyl-sn-glycero-3-phosphoethanolamine (n-C14:0)[p] + Tetradecanoate (n-C14:0)[p]	0.000619226	0.00693787
	PLIPA1E160pp	Phospholipase A1 (phosphatidylethanolamine, n-C16:0) (periplasm)	H2O[p] + Phosphatidylethanolamine (dihexadecanoyl, n-C16:0)[p] => H+[p] + 2-Acyl-sn-glycero-3-phosphoethanolamine (n-C16:0)[p] + Hexadecanoate (n-C16:0)[p]	0.00152399	0.0142057
	PLIPA1E161pp	Phospholipase A1 (phosphatidylethanolamine, n-C16:1) (periplasm)	H2O[p] + Phosphatidylethanolamine (dihexadec-9enoyl, n-C16:1)[p] => H+[p] + 2-Acyl-sn-glycero-3-phosphoethanolamine (n-C16:1)[p] + Hexadecenoate (n-C16:1)[p]	0.00053124	0.00645419
	PLIPA1E180pp	Phospholipase A1 (phosphatidylethanolamine, n-C18:0) (periplasm)	H2O[p] + Phosphatidylethanolamine (dioctadecanoyl, n-C18:0)[p] => H+[p] + 2-Acyl-sn-glycero-3-phosphoethanolamine (n-C18:0)[p] + Octadecanoate (n-C18:0)[p]	0.000566273	0.00668923
	PLIPA1E181pp	Phospholipase A1 (phosphatidylethanolamine, n-C18:1) (periplasm)	H2O[p] + Phosphatidylethanolamine (dioctadec-11-enoyl, n-C18:1)[p] => H+[p] + 2-Acyl-sn-glycero-3-phosphoethanolamine (n-C18:1)[p] + Octadecenoate (n-C18:1)[p]	0.00138607	0.0131972
	PLIPA2A120pp	Phospholipase A2 (phosphatidate, n-C12:0) (periplasm)	H2O[p] + 1,2-didodecanoyl-sn-glycerol 3-phosphate[p] => H+[p] + Dodecanoate (n-C12:0)[p] + 1-dodecanoyl-sn-glycerol 3-phosphate[p]	0.00205106	0.00955151
	PLIPA2A140pp	Phospholipase A2 (phosphatidate, n-C14:0) (periplasm)	H2O[p] + 1,2-ditetradecanoyl-sn-glycerol 3-phosphate[p] => H+[p] + Tetradecanoate (n-C14:0)[p] + 1-tetradecanoyl-sn-glycerol 3-phosphate[p]	0.000532698	0.00457921
	PLIPA2A141pp	Phospholipase A2 (phosphatidate, n-C14:1) (periplasm)	H2O[p] + 1,2-ditetradec-7-enoyl-sn-glycerol 3-phosphate[p] => H+[p] + Tetradecenoate (n-C14:1)[p] + 1-tetradec-7-enoyl-sn-glycerol 3-phosphate[p]	0.00112977	0.00660423
	PLIPA2A160pp	Phospholipase A2 (phosphatidate, n-C16:0) (periplasm)	H2O[p] + 1,2-dihexadecanoyl-sn-glycerol 3-phosphate[p] => H+[p] + Hexadecanoate (n-C16:0)[p] + 1-hexadecanoyl-sn-glycerol 3-phosphate[p]	0.00179297	0.0088833
	PLIPA2A161pp	Phospholipase A2 (phosphatidate, n-C16:1) (periplasm)	H2O[p] + 1,2-dihexadec-9-enoyl-sn-glycerol 3-phosphate[p] => H+[p] + Hexadecenoate (n-C16:1)[p] + 1-hexadec-9-enoyl-sn-glycerol 3-phosphate[p]	4.02266e-05	0.000802038
	PLIPA2A180pp	Phospholipase A2 (phosphatidate, n-C18:0) (periplasm)	H2O[p] + 1,2-dioctadecanoyl-sn-glycerol 3-phosphate[p] => H+[p] + Octadecanoate (n-C18:0)[p] + 1-octadecanoyl-sn-glycerol 3-phosphate[p]	0.000502687	0.00410755
	PLIPA2G160pp	Phospholipase A2 (phosphatidylglycerol, n-C16:0) (periplasm)	H2O[p] + Phosphatidylglycerol (dihexadecanoyl, n-C16:0)[p] => H+[p] + Hexadecanoate (n-C16:0)[p] + 1-Acyl-sn-glycero-3-phosphoglycerol (n-C16:0)[p]	0.000219563	0.00303525
	PLPS	Pyridoxal-5-phosphate synthase	L-Glutamine[c] + Alpha-D-Ribose 5-phosphate[c] + Glyceraldehyde 3-phosphate[c] => L-Glutamate[c] + Phosphate[c] + 3 H2O[c] + H+[c] + Pyridoxal 5'-phosphate[c]	2.30428e-05	8.01207e-07
	PMPK	Phosphomethylpyrimidine kinase	ATP[c] + 4-Amino-2-methyl-5-phosphomethylpyrimidine[c] => ADP[c] + 2-Methyl-4-amino-5-hydroxymethylpyrimidine diphosphate[c]	0.0044827	0.0364828
	PNTK	Pantothenate kinase	ATP[c] + (R)-Pantothenate[c] => ADP[c] + H+[c] + D-4'-Phosphopantothenate[c]	5.95187e-05	2.06949e-06
	PNTOt2	Pantothenate reversible transport via proton symport	H+[e] + (R)-Pantothenate[e] <=> H+[c] + (R)-Pantothenate[c]	5.95187e-05	2.06949e-06
	SERAT	Serine O-acetyltransferase	Acetyl-CoA[c] + L-Serine[c] <=> Coenzyme A[c] + O-Acetyl-L-serine[c]	0.000185406	0.00130524
	POR3b	Pyruvate synthase	Coenzyme A[c] + 2-Oxobutanoate[c] + Ferredoxin (oxidized form 4:2)[c] <=> H+[c] + CO2[c] + Ferredoxin (reduced form 4:2)[c] + Propanoyl-CoA[c]	-1.02276	0.147926
	PPA	Inorganic diphosphatase	H2O[c] + Diphosphate[c] => 2 Phosphate[c] + H+[c]	0.204564	0.0774156
	PPAKr	Propionate kinase	ADP[c] + Propanoyl phosphate[c] <=> ATP[c] + Propionate (n-C3:0)[c]	-0.0166512	0.0423646
	PPCDC	Phosphopantothenoylcysteine decarboxylase	H+[c] + N-((R)-4-Phosphopantothenoyl)-L-cysteine[c] => CO2[c] + Pantetheine 4'-phosphate[c]	5.95187e-05	2.06949e-06
	PPCK	Phosphoenolpyruvate carboxykinase	ATP[c] + Oxaloacetate[c] => ADP[c] + CO2[c] + Phosphoenolpyruvate[c]	0.247071	0.0928848
	PPCOAC	PPCOAC	ATP[c] + Bicarbonate[c] + Propanoyl-CoA[c] => ADP[c] + Phosphate[c] + H+[c] + (S)-Methylmalonyl-CoA[c]	0.001458	0.0242586
	PPCSCT	Propanoyl-CoA: succinate CoA-transferase	Succinate[c] + Propanoyl-CoA[c] => Succinyl-CoA[c] + Propionate (n-C3:0)[c]	0.0166512	0.0423646
	PPDK	PPDK	ATP[c] + Phosphate[c] + Pyruvate[c] => H+[c] + AMP[c] + Diphosphate[c] + Phosphoenolpyruvate[c]	0.00370105	0.0280159
	PPM	Phosphopentomutase	Alpha-D-Ribose 1-phosphate[c] <=> Alpha-D-Ribose 5-phosphate[c]	-0.0297059	0.0383457
	PPM2	Phosphopentomutase 2 (deoxyribose)	2-Deoxy-D-ribose 1-phosphate[c] <=> 2-Deoxy-D-ribose 5-phosphate[c]	0.00447635	0.0206092
	PPNCL	PPNCL	L-Cysteine[c] + CTP[c] + D-4'-Phosphopantothenate[c] => Phosphate[c] + H+[c] + N-((R)-4-Phosphopantothenoyl)-L-cysteine[c] + CDP[c]	5.81874e-05	8.8738e-06
	PPNCL2	Phosphopantothenate-cysteine ligase	L-Cysteine[c] + CTP[c] + D-4'-Phosphopantothenate[c] => H+[c] + Diphosphate[c] + CMP[c] + N-((R)-4-Phosphopantothenoyl)-L-cysteine[c]	1.33127e-06	8.97195e-06
	PPND	Prephenate dehydrogenase	Nicotinamide adenine dinucleotide[c] + Prephenate[c] => Nicotinamide adenine dinucleotide - reduced[c] + CO2[c] + 3-(4-Hydroxyphenyl)pyruvate[c]	0.000245431	0.00186657
	PPNDH	Prephenate dehydratase	H+[c] + Prephenate[c] => H2O[c] + CO2[c] + Phenylpyruvate[c]	0.000320944	0.00244687
	PRAIi	Phosphoribosylanthranilate isomerase (irreversible)	N-(5-Phospho-D-ribosyl)anthranilate[c] => 1-(2-Carboxyphenylamino)-1-deoxy-D-ribulose 5-phosphate[c]	0.000113265	0.000818791
	PRAIS_1	Phosphoribosylaminoimidazole synthetase	ATP[c] + 2-(Formamido)-N1-(5-phospho-D-ribosyl)acetamidine[c] => ADP[c] + Phosphate[c] + H+[c] + 5-amino-1-(5-phospho-D-ribosyl)imidazole[c]	0.000528678	0.00356338
	PRAMPC	Phosphoribosyl-AMP cyclohydrolase	H2O[c] + 1-(5-Phosphoribosyl)-AMP[c] => 1-(5-Phosphoribosyl)-5-[(5-phosphoribosylamino)methylideneamino]imidazole-4-carboxamide[c]	0.000206932	0.00138906
	PRASCSi	Phosphoribosylaminoimidazolesuccinocarboxamide synthase	ATP[c] + L-Aspartate[c] + 5-amino-1-(5-phospho-D-ribosyl)imidazole-4-carboxylate[c] => ADP[c] + Phosphate[c] + H+[c] + (S)-2-[5-Amino-1-(5-phospho-D-ribosyl)imidazole-4-carboxamido]succinate[c]	0.000505636	0.00356339
	PRATPP	Phosphoribosyl-ATP pyrophosphatase	H2O[c] + 1-(5-Phosphoribosyl)-ATP[c] => H+[c] + Diphosphate[c] + 1-(5-Phosphoribosyl)-AMP[c]	0.000206932	0.00138906
	PRFGS	Phosphoribosylformylglycinamidine synthase	ATP[c] + H2O[c] + L-Glutamine[c] + N2-Formyl-N1-(5-phospho-D-ribosyl)glycinamide[c] => ADP[c] + L-Glutamate[c] + Phosphate[c] + H+[c] + 2-(Formamido)-N1-(5-phospho-D-ribosyl)acetamidine[c]	0.000528678	0.00356338
	PRMICI	1-(5-phosphoribosyl)-5-[(5-phosphoribosylamino)methylideneamino)imidazole-4-carboxamide isomerase	1-(5-Phosphoribosyl)-5-[(5-phosphoribosylamino)methylideneamino]imidazole-4-carboxamide[c] <=> 5-[(5-phospho-1-deoxyribulos-1-ylamino)methylideneamino]-1-(5-phosphoribosyl)imidazole-4-carboxamide[c]	0.000206932	0.00138906
	PROt2r	L proline reversible transport via proton symport	H+[e] + L-Proline[e] <=> H+[c] + L-Proline[c]	0.0217225	0.00497738
	PROt2rpp	L-proline reversible transport via proton symport (periplasm)	H+[p] + L-Proline[p] <=> H+[c] + L-Proline[c]	-0.00182027	0.023427
	PROt4pp	Na+/Proline-L symporter (periplasm)	Sodium[p] + L-Proline[p] => Sodium[c] + L-Proline[c]	0.00182027	0.023427
	PRPPS	Phosphoribosylpyrophosphate synthetase	ATP[c] + Alpha-D-Ribose 5-phosphate[c] <=> H+[c] + AMP[c] + 5-Phospho-alpha-D-ribose 1-diphosphate[c]	0.0225376	0.0332269
	PSCVT	3-phosphoshikimate 1-carboxyvinyltransferase	Phosphoenolpyruvate[c] + Shikimate 5-phosphate[c] <=> Phosphate[c] + 5-O-(1-Carboxyvinyl)-3-phosphoshikimate[c]	0.00067964	0.00459358
	PSERT	Phosphoserine transaminase	L-Glutamate[c] + 3-Phosphohydroxypyruvate[c] => 2-Oxoglutarate[c] + O-Phospho-L-serine[c]	0.00347356	0.0357251
	PSP_L	Phosphoserine phosphatase (L-serine)	H2O[c] + O-Phospho-L-serine[c] => Phosphate[c] + L-Serine[c]	0.00347356	0.0357251
	PTA2	Phosphate acetyltransferase	Phosphate[c] + Propanoyl-CoA[c] <=> Coenzyme A[c] + Propanoyl phosphate[c]	-0.0166512	0.0423646
	ACOATA	Acetyl-CoA ACP transacylase	Acyl carrier protein[c] + Acetyl-CoA[c] <=> Coenzyme A[c] + Acetyl-ACP[c]	-0.00343048	0.0372983
	PUNP1	Purine-nucleoside phosphorylase (Adenosine)	Phosphate[c] + Adenosine[c] <=> Adenine[c] + Alpha-D-Ribose 1-phosphate[c]	-0.0132879	0.020226
	PUNP2	Purine-nucleoside phosphorylase (Deoxyadenosine)	Phosphate[c] + Deoxyadenosine[c] <=> 2-Deoxy-D-ribose 1-phosphate[c] + Adenine[c]	0.00146012	0.0130867
	PUNP3	Purine-nucleoside phosphorylase (Guanosine)	Phosphate[c] + Guanosine[c] <=> Guanine[c] + Alpha-D-Ribose 1-phosphate[c]	0.00132531	0.0161957
	PUNP5	Purine-nucleoside phosphorylase (Inosine)	Phosphate[c] + Inosine[c] <=> Hypoxanthine[c] + Alpha-D-Ribose 1-phosphate[c]	0.000910767	0.0134058
	PUNP6	Purine-nucleoside phosphorylase (Deoxyinosine)	Phosphate[c] + Deoxyinosine[c] <=> 2-Deoxy-D-ribose 1-phosphate[c] + Hypoxanthine[c]	0.000347382	0.00438513
	PUNP7	Purine-nucleoside phosphorylase (Xanthosine)	Phosphate[c] + Xanthosine[c] <=> Xanthine[c] + Alpha-D-Ribose 1-phosphate[c]	0.00133685	0.0161929
	PYDXK	Pyridoxal kinase	ATP[c] + Pyridoxal[c] => ADP[c] + H+[c] + Pyridoxal 5'-phosphate[c]	0.00162	0.0255657
	PYDXNK	Pyridoxine kinase	ATP[c] + Pyridoxine[c] => ADP[c] + H+[c] + Pyridoxine 5'-phosphate[c]	0.00170043	0.0261856
	PYDXPP	Pyridoxal 5-phosphate phosphatase	H2O[c] + Pyridoxal 5'-phosphate[c] => Phosphate[c] + Pyridoxal[c]	0.00162	0.0255657
	PYK	Pyruvate kinase	ADP[c] + H+[c] + Phosphoenolpyruvate[c] => ATP[c] + Pyruvate[c]	0.0156656	0.0820173
	PYNP1	Pyrimidine-nucleoside phosphorylase (cytosine)	Cytosine[c] + Alpha-D-Ribose 1-phosphate[c] => Phosphate[c] + Cytidine[c]	0.000357678	0.00200365
	PYNP2r	Pyrimidine-nucleoside phosphorylase (uracil)	Phosphate[c] + Uridine[c] <=> Uracil[c] + Alpha-D-Ribose 1-phosphate[c]	-0.0196346	0.0183684
	RBFK	Riboflavin kinase	ATP[c] + Riboflavin[c] => ADP[c] + H+[c] + FMN[c]	2.30428e-05	8.01207e-07
	RHACOAR100	RHACOAR100	H+[c] + Nicotinamide adenine dinucleotide phosphate - reduced[c] + 3-Oxodecanoyl-CoA[c] <=> Nicotinamide adenine dinucleotide phosphate[c] + (R)-Hydroxydecanoyl-CoA[c]	0.00870218	0.0257129
	RHCCE	S-ribosylhomocysteine cleavage enzyme	S-Ribosyl-L-homocysteine[c] => L-Homocysteine[c] + 4,5-dihydroxy-2,3-pentanedione[c]	0.000780372	0.00693442
	RIBFLVt2	Riboflavin transport in via proton symport	H+[e] + Riboflavin[e] => H+[c] + Riboflavin[c]	4.60856e-05	1.60241e-06
	RNDR1	Ribonucleoside-diphosphate reductase (ADP)	ADP[c] + Reduced thioredoxin[c] => H2O[c] + DADP[c] + Oxidized thioredoxin[c]	0.000205529	0.00432147
	RNDR2	Ribonucleoside-diphosphate reductase (GDP)	GDP[c] + Reduced thioredoxin[c] => H2O[c] + DGDP[c] + Oxidized thioredoxin[c]	0.00206264	0.00689618
	RNDR3	Ribonucleoside-diphosphate reductase (CDP)	Reduced thioredoxin[c] + CDP[c] => H2O[c] + Oxidized thioredoxin[c] + DCDP[c]	0.000262283	0.00399385
	RNDR4	Ribonucleoside-diphosphate reductase (UDP)	UDP[c] + Reduced thioredoxin[c] => H2O[c] + Oxidized thioredoxin[c] + DUDP[c]	0.00400373	0.0122047
	RNTR1	Ribonucleoside triphosphate reductase ATP	ATP[c] + Reduced thioredoxin[c] => H2O[c] + DATP[c] + Oxidized thioredoxin[c]	0.0030531	0.013114
	RNTR2	Ribonucleoside triphosphate reductase GTP	GTP[c] + Reduced thioredoxin[c] => H2O[c] + DGTP[c] + Oxidized thioredoxin[c]	0.000441634	0.0052655
	RNTR3	Ribonucleoside triphosphate reductase CTP	CTP[c] + Reduced thioredoxin[c] => H2O[c] + Oxidized thioredoxin[c] + DCTP[c]	0.000109459	0.00245353
	RNTR4	Ribonucleoside triphosphate reductase UTP	Reduced thioredoxin[c] + UTP[c] => H2O[c] + Oxidized thioredoxin[c] + DUTP[c]	0.000217183	0.0040396
	RPE	Ribulose 5-phosphate 3-epimerase	D-Ribulose 5-phosphate[c] <=> D-Xylulose 5-phosphate[c]	-0.0350709	0.0144178
	RPI	Ribose-5-phosphate isomerase	Alpha-D-Ribose 5-phosphate[c] <=> D-Ribulose 5-phosphate[c]	-0.0350709	0.0144178
	SADT2	Sulfate adenyltransferase	ATP[c] + H2O[c] + GTP[c] + Sulfate[c] => Phosphate[c] + Diphosphate[c] + GDP[c] + Adenosine 5'-phosphosulfate[c]	0.00123377	0.00462313
	SDPDS	Succinyl-diaminopimelate desuccinylase	H2O[c] + N-Succinyl-LL-2,6-diaminoheptanedioate[c] => Succinate[c] + LL-2,6-Diaminoheptanedioate[c]	0.0163626	0.042272
	SDPTA	Succinyldiaminopimelate transaminase	2-Oxoglutarate[c] + N-Succinyl-LL-2,6-diaminoheptanedioate[c] <=> L-Glutamate[c] + N-Succinyl-2-L-amino-6-oxoheptanedioate[c]	-0.0163626	0.042272
	ACACT6r_1	Acetyl CoA C acyltransferase dodecanoyl CoA	Acetyl-CoA[c] + Dodecanoyl CoA n C120CoA C33H54N7O17P3S[c] <=> Coenzyme A[c] + 3-Oxotetradecanoyl-CoA[c]	-0.00460006	0.0182749
	SERD_L	L-serine deaminase	L-Serine[c] => Ammonium[c] + Pyruvate[c]	6.78527	1.05275
	SERt2r	L serine reversible transport via proton symport	H+[e] + L-Serine[e] <=> H+[c] + L-Serine[c]	6.98487	0.276213
	SERt2rpp	L-serine reversible transport via proton symport (periplasm)	H+[p] + L-Serine[p] <=> H+[c] + L-Serine[c]	-0.000967148	0.0160288
	SERt4pp	L-serine via sodium symport (periplasm)	Sodium[p] + L-Serine[p] => Sodium[c] + L-Serine[c]	0.000967148	0.0160288
	SHK3Dr	Shikimate dehydrogenase	H+[c] + Nicotinamide adenine dinucleotide phosphate - reduced[c] + 3-Dehydroshikimate[c] <=> Nicotinamide adenine dinucleotide phosphate[c] + Shikimate[c]	0.00067964	0.00459358
	SHKK	Shikimate kinase	ATP[c] + Shikimate[c] => ADP[c] + H+[c] + Shikimate 5-phosphate[c]	0.00067964	0.00459358
	SHSL2r	SHSL2r	Hydrogen sulfide[c] + O-Succinyl-L-homoserine[c] => H+[c] + Succinate[c] + L-Homocysteine[c]	0.000268012	0.00202269
	SO4t4_2	SO4t4 2	2 Sodium[e] + Sulfate[e] => 2 Sodium[c] + Sulfate[c]	0.00168202	0.00462463
	SPS	Sucrose phosphate synthase	UDPglucose[c] + D-Fructose 6-phosphate[c] => H+[c] + UDP[c] + Sucrose 6-phosphate[c]	0.00146317	0.0170539
	SPTc	Serine-pyruvate aminotransferase	Pyruvate[c] + L-Serine[c] <=> L-Alanine[c] + Hydroxypyruvate[c]	0.0297775	0.0369015
	SUCBZT1	Succinyl:benzoate CoA transferase	4 H+[c] + Succinyl-CoA[c] + Benzoate[c] <=> Succinate[c] + Benzoyl-CoA[c]	1.03331e-05	3.59286e-07
	SUCCabc	Succinate transport via ABC system	ATP[c] + H2O[c] + Succinate[e] => ADP[c] + Phosphate[c] + H+[c] + Succinate[c]	0.00103577	0.0203224
	SUCFUMt	SUCFUMt	Succinate[c] + Fumarate[e] <=> Fumarate[c] + Succinate[e]	0.00356001	0.0300646
	T2DECAI	Trans-2-decenoyl-ACP isomerase	Trans-Dec-2-enoyl-[acyl-carrier protein][c] <=> Cis-dec-3-enoyl-[acyl-carrier protein] (n-C10:1)[c]	0.00350697	0.0144515
	TALA	Transaldolase	Glyceraldehyde 3-phosphate[c] + Sedoheptulose 7-phosphate[c] <=> D-Fructose 6-phosphate[c] + D-Erythrose 4-phosphate[c]	-0.0171956	0.00731748
	THDPS	Tetrahydrodipicolinate succinylase	H2O[c] + Succinyl-CoA[c] + 2,3,4,5-Tetrahydrodipicolinate[c] => Coenzyme A[c] + N-Succinyl-2-L-amino-6-oxoheptanedioate[c]	0.0163626	0.042272
	THMDP	THMDP	2 H2O[c] + Thiamine diphosphate[c] => 2 Phosphate[c] + H+[c] + Thiamin[c]	0.00289031	0.0206146
	THRabc	L-threonine transport via ABC system	ATP[c] + H2O[c] + L-Threonine[e] => ADP[c] + Phosphate[c] + H+[c] + L-Threonine[c]	0.000442956	0.0104392
	THRAi	Threonine aldolase	L-Threonine[c] => Acetaldehyde[c] + Glycine[c]	0.000589152	0.00622746
	THRD_L	L-threonine deaminase	L-Threonine[c] => Ammonium[c] + 2-Oxobutanoate[c]	0.0180467	0.0314009
	THRt2rpp	L-threonine reversible transport via proton symport (periplasm)	H+[p] + L-Threonine[p] <=> H+[c] + L-Threonine[c]	-0.0212282	0.0534175
	THRt4	L-threonine via sodium symport	Sodium[e] + L-Threonine[e] => Sodium[c] + L-Threonine[c]	0.0444066	0.0326335
	THRt4pp	L-threonine via sodium symport (periplasm)	Sodium[p] + L-Threonine[p] => Sodium[c] + L-Threonine[c]	0.0212282	0.0534175
	THZPSN	Thiazole phosphate synthesis	ATP[c] + L-Cysteine[c] + 1-deoxy-D-xylulose 5-phosphate[c] + L-Tyrosine[c] => H2O[c] + H+[c] + AMP[c] + Diphosphate[c] + CO2[c] + L-Alanine[c] + 4-Methyl-5-(2-phosphoethyl)-thiazole[c] + 4-Hydroxy-benzyl alcohol[c]	2.30428e-05	8.01207e-07
	TKT1	Transketolase	Alpha-D-Ribose 5-phosphate[c] + D-Xylulose 5-phosphate[c] <=> Glyceraldehyde 3-phosphate[c] + Sedoheptulose 7-phosphate[c]	-0.0171956	0.00731748
	TKT2	Transketolase	D-Erythrose 4-phosphate[c] + D-Xylulose 5-phosphate[c] <=> D-Fructose 6-phosphate[c] + Glyceraldehyde 3-phosphate[c]	-0.0178753	0.0078065
	TMDK1	Thymidine kinase (ATP:thymidine)	ATP[c] + Thymidine[c] => ADP[c] + H+[c] + DTMP[c]	0.00186291	0.0274065
	TMDPP	Thymidine phosphorylase	Phosphate[c] + Thymidine[c] <=> 2-Deoxy-D-ribose 1-phosphate[c] + Thymine[c]	0.000357678	0.00200365
	TMDS	Thymidylate synthase	DUMP[c] + 5,10-Methylenetetrahydrofolate[c] => 7,8-Dihydrofolate[c] + DTMP[c]	0.00179814	0.0020082
	TMK	Thiamine kinase	ATP[c] + Thiamin[c] => ADP[c] + H+[c] + Thiamin monophosphate[c]	0.00141368	0.0168412
	TMN	Thiaminase	H2O[c] + Thiamin[c] => H+[c] + 4-Amino-5-hydroxymethyl-2-methylpyrimidine[c] + 4-Methyl-5-(2-hydroxyethyl)-thiazole[c]	0.00147662	0.0120627
	TMPK	Thiamine-phosphate kinase	ATP[c] + Thiamin monophosphate[c] => ADP[c] + Thiamine diphosphate[c]	0.00291335	0.0206145
	TMPPP	Thiamine-phosphate diphosphorylase	H+[c] + 2-Methyl-4-amino-5-hydroxymethylpyrimidine diphosphate[c] + 4-Methyl-5-(2-phosphoethyl)-thiazole[c] => Diphosphate[c] + Thiamin monophosphate[c]	0.00149966	0.0120627
	TPI	Triose-phosphate isomerase	Dihydroxyacetone phosphate[c] <=> Glyceraldehyde 3-phosphate[c]	-0.073483	0.0413414
	TRDR	Thioredoxin reductase (NADPH)	H+[c] + Nicotinamide adenine dinucleotide phosphate - reduced[c] + Oxidized thioredoxin[c] => Nicotinamide adenine dinucleotide phosphate[c] + Reduced thioredoxin[c]	0.0115893	0.0209129
	TRPAS2	Tryptophanase (L-tryptophan)	H2O[c] + L-Tryptophan[c] <=> Ammonium[c] + Pyruvate[c] + Indole[c]	0.150695	1.00572
	TRPS1	Tryptophan synthase (indoleglycerol phosphate)	L-Serine[c] + C'-(3-Indolyl)-glycerol 3-phosphate[c] => H2O[c] + Glyceraldehyde 3-phosphate[c] + L-Tryptophan[c]	0.000113265	0.000818791
	TRPS2	Tryptophan synthase (indole)	L-Serine[c] + Indole[c] => H2O[c] + L-Tryptophan[c]	0.150695	1.00572
	TYRTA	Tyrosine transaminase	2-Oxoglutarate[c] + L-Tyrosine[c] <=> L-Glutamate[c] + 3-(4-Hydroxyphenyl)pyruvate[c]	-0.000245431	0.00186657
	UAAGDS	UDP-N-acetylmuramoyl-L-alanyl-D-glutamyl-meso-2,6-diaminopimelate synthetase	ATP[c] + Meso-2,6-Diaminoheptanedioate[c] + UDP-N-acetylmuramoyl-L-alanyl-D-glutamate[c] => ADP[c] + Phosphate[c] + H+[c] + UDP-N-acetylmuramoyl-L-alanyl-D-gamma-glutamyl-meso-2,6-diaminopimelate[c]	0.0103331	0.000359286
	UAGCVT	UDP-N-acetylglucosamine 1-carboxyvinyltransferase	Phosphoenolpyruvate[c] + UDP-N-acetyl-D-glucosamine[c] => Phosphate[c] + UDP-N-acetyl-3-O-(1-carboxyvinyl)-D-glucosamine[c]	0.0103331	0.000359286
	UAGDP	UDP-N-acetylglucosamine diphosphorylase	H+[c] + N-Acetyl-D-glucosamine 1-phosphate[c] + UTP[c] => Diphosphate[c] + UDP-N-acetyl-D-glucosamine[c]	0.0206662	0.000718573
	UAGPT3	UDP-N-acetylglucosamine-N-acetylmuramyl-(pentapeptide)pyrophosphoryl-undecaprenol N-acetylglucosamine transferase	UDP-N-acetyl-D-glucosamine[c] + Undecaprenyl-diphospho-N-acetylmuramoyl-L-alanyl-D-glutamyl-meso-2,6-diaminopimeloyl-D-alanyl-D-alanine[c] => H+[c] + UDP[c] + Undecaprenyl-diphospho-N-acetylmuramoyl-(N-acetylglucosamine)-L-ala-D-glu-meso-2,6-diaminopimeloyl-D-ala-D-ala[c]	0.0103331	0.000359286
	UAMAGS	UDP-N-acetylmuramoyl-L-alanyl-D-glutamate synthetase	ATP[c] + D-Glutamate[c] + UDP-N-acetylmuramoyl-L-alanine[c] => ADP[c] + Phosphate[c] + H+[c] + UDP-N-acetylmuramoyl-L-alanyl-D-glutamate[c]	0.0103331	0.000359286
	UAMAS	UDP-N-acetylmuramoyl-L-alanine synthetase	ATP[c] + L-Alanine[c] + UDP-N-acetylmuramate[c] => ADP[c] + Phosphate[c] + H+[c] + UDP-N-acetylmuramoyl-L-alanine[c]	0.0103331	0.000359286
	UAPGR	UDP-N-acetylenolpyruvoylglucosamine reductase	H+[c] + Nicotinamide adenine dinucleotide phosphate - reduced[c] + UDP-N-acetyl-3-O-(1-carboxyvinyl)-D-glucosamine[c] => Nicotinamide adenine dinucleotide phosphate[c] + UDP-N-acetylmuramate[c]	0.0103331	0.000359286
	UDCPDP	Undecaprenyl-diphosphatase	H2O[c] + Undecaprenyl diphosphate[c] => Phosphate[c] + H+[c] + Undecaprenyl phosphate[c]	0.0103331	0.000359286
	UDCPDPS	Undecaprenyl diphosphate synthase	Farnesyl diphosphate[c] + 8 Isopentenyl diphosphate[c] => 8 Diphosphate[c] + Undecaprenyl diphosphate[c]	0.000304656	0.00176487
	UDPDPS	Undecaprenyl-diphosphate synthase	Isopentenyl diphosphate[c] + All trans Decaprenyl diphosphate[c] => Diphosphate[c] + Undecaprenyl diphosphate[c]	0.0100285	0.00176805
	UDPGD	UDPglucose 6-dehydrogenase	H2O[c] + UDPglucose[c] + 2 Nicotinamide adenine dinucleotide[c] => 3 H+[c] + 2 Nicotinamide adenine dinucleotide - reduced[c] + UDP-D-glucuronate[c]	0.0016369	0.0127158
	UGMDDS	UDP-N-acetylmuramoyl-L-alanyl-D-glutamyl-meso-2,6-diaminopimeloyl-D-alanyl-D-alanine synthetase	ATP[c] + D-Alanyl-D-alanine[c] + UDP-N-acetylmuramoyl-L-alanyl-D-gamma-glutamyl-meso-2,6-diaminopimelate[c] => ADP[c] + Phosphate[c] + H+[c] + UDP-N-acetylmuramoyl-L-alanyl-D-glutamyl-meso-2,6-diaminopimeloyl-D-alanyl-D-alanine[c]	0.0103331	0.000359286
	UMPK	UMP kinase	ATP[c] + UMP[c] <=> ADP[c] + UDP[c]	0.023545	0.0185749
	UPPRT	Uracil phosphoribosyltransferase	5-Phospho-alpha-D-ribose 1-diphosphate[c] + Uracil[c] => Diphosphate[c] + UMP[c]	0.00105336	0.0119858
	URAt	URAt	Uracil[e] <=> Uracil[c]	0.0193553	0.000672883
	URIDK2r	Uridylate kinase (dUMP)	ATP[c] + DUMP[c] <=> ADP[c] + DUDP[c]	-0.00272068	0.0202077
	URIK1	Uridine kinase ATPUridine	ATP[c] + Uridine[c] => ADP[c] + H+[c] + UMP[c]	0.0168086	0.0304273
	URIK2	Uridine kinase (GTP:Uridine)	GTP[c] + Uridine[c] => H+[c] + GDP[c] + UMP[c]	0.00342202	0.0206108
	URIK3	Uridine kinase (ITP:Uridine)	Uridine[c] + ITP[c] => H+[c] + IDP[c] + UMP[c]	0.0051372	0.0305589
	VALabc	L-valine transport via ABC system	ATP[c] + H2O[c] + L-Valine[e] => ADP[c] + Phosphate[c] + H+[c] + L-Valine[c]	0.000405	0.0128021
	VALt2r	L valine reversible transport via proton symport	H+[e] + L-Valine[e] <=> H+[c] + L-Valine[c]	0.0331563	0.0422235
	VALTA	Valine transaminase	2-Oxoglutarate[c] + L-Valine[c] <=> L-Glutamate[c] + 3-Methyl-2-oxobutanoate[c]	-0.0101644	0.0402496
	XPPT	Xanthine phosphoribosyltransferase	5-Phospho-alpha-D-ribose 1-diphosphate[c] + Xanthine[c] => Diphosphate[c] + Xanthosine 5'-phosphate[c]	0.00138733	0.0162119
	ZN2abcpp	Zinc (Zn+2) ABC transporter, efflux (periplasm)	ATP[c] + H2O[c] + Zinc[c] => ADP[c] + Phosphate[c] + H+[c] + Zinc[p]	0.001782	0.0268081
	ZN2tpp	Zinc transport in via permease (no H+)	Zinc[p] => Zinc[c]	0.001782	0.0268081
	EX_h2o_e	EX_h2o_e	H2O[e] <=>	-0.845944	0.102331
	EX_h_e	EX_h_e	H+[e] <=>	-2.58627	0.196185
	EX_leu__L_e	EX_leu__L_e	L-Leucine[e] =>	-0.113238	0.0733817
	EX_4abz_e	EX_4abz_e	4-Aminobenzoate[e] <=>	-6.91283e-05	2.40362e-06
	EX_ala__L_e	EX_ala__L_e	L-Alanine[e] =>	-0.0542788	0.0369448
	EX_cl_e	EX_cl_e	Chloride[e] <=>	-0.000537838	1.87008e-05
	EX_pi_e	EX_pi_e	Phosphate[e] <=>	-0.067475	0.00234613
	EX_ribflv_e	EX_ribflv_e	Riboflavin[e] <=>	-4.60856e-05	1.60241e-06
	EX_nh4_e	EX_nh4_e	Ammonium[e] <=>	7.23131	0.192596
	EX_ade_e	EX_ade_e	Adenine[e] =>	-0.0123782	0.00244946
	EX_gln__L_e	EX_gln__L_e	L-Glutamine[e] =>	-0.0468038	0.0119104
	EX_gly_e	EX_gly_e	Glycine[e] =>	-0.063244	0.00728703
	EX_ser__L_e	EX_ser__L_e	L-Serine[e] =>	-6.98487	0.276213
	EX_thr__L_e	EX_thr__L_e	L-Threonine[e] =>	-0.0448496	0.0336834
	EX_arg__L_e	EX_arg__L_e	L-Arginine[e] =>	-0.0298827	0.00457531
	EX_fe3_e	EX_fe3_e	Fe3+[e] <=>	-0.000806809	2.80531e-05
	EX_lys__L_e	EX_lys__L_e	L-Lysine[e] =>	-0.0335735	0.00792964
	EX_k_e	EX_k_e	Potassium[e] <=>	-0.0201695	0.000701303
	EX_pro__L_e	EX_pro__L_e	L-Proline[e] =>	-0.0217225	0.00497738
	EX_but_e	EX_but_e	Butyrate (n-C4:0)[e] =>	2.62853	0.0408248
	EX_bz_e	EX_bz_e	Benzoate[e] <=>	-1.03331e-05	3.59286e-07
	EX_ca2_e	EX_ca2_e	Calcium[e] <=>	-0.000537838	1.87008e-05
	EX_cit_e	EX_cit_e	Citrate[e] =>	-0.000573564	2.04267e-05
	EX_mg2_e	EX_mg2_e	Magnesium[e] <=>	-0.000896396	3.11681e-05
	EX_mn2_e	EX_mn2_e	Mn2+[e] <=>	-7.14018e-05	2.48267e-06
	EX_cobalt2_e	EX_cobalt2_e	Co2+[e] <=>	-1.03331e-05	3.59286e-07
	EX_zn2_e	EX_zn2_e	Zinc[e] <=>	-3.52359e-05	1.22517e-06
	EX_succ_e	EX_succ_e	Succinate[e] =>	0.197969	0.00506279
	EX_co2_e	EX_co2_e	CO2[e] =>	6.29539	0.277212
	EX_cu2_e	EX_cu2_e	Cu2+[e] <=>	-7.32617e-05	2.54734e-06
	EX_glu__L_e	EX_glu__L_e	L-Glutamate[e] =>	-0.0173451	0.011729
	EX_fe2_e	EX_fe2_e	Fe2+[e] <=>	-0.000693868	2.41261e-05
	EX_fum_e	EX_fum_e	Fumarate[e] =>	-0.00356001	0.0300646
	EX_glyclt_e	EX_glyclt_e	Glycolate[e] =>	7.17617e-05	7.97501e-06
	EX_gua_e	EX_gua_e	Guanine[e] =>	-0.0144042	0.00250339
	EX_his__L_e	EX_his__L_e	L-Histidine[e] =>	-0.00958245	0.0013917
	EX_ile__L_e	EX_ile__L_e	L-Isoleucine[e] =>	-0.0181589	0.0135145
	EX_met__L_e	EX_met__L_e	L-Methionine[e] =>	-0.0148552	0.00392215
	EX_mobd_e	EX_mobd_e	Molybdate[e] <=>	-0.00230027	0.0301837
	EX_nmn_e	EX_nmn_e	NMN[e] <=>	-0.000235389	8.18456e-06
	EX_pnto__R_e	EX_pnto__R_e	(R)-Pantothenate[e] <=>	-5.95187e-05	2.06949e-06
	EX_so4_e	EX_so4_e	Sulfate[e] <=>	-0.00168202	0.00462463
	EX_val__L_e	EX_val__L_e	L-Valine[e] =>	-0.0335613	0.0404336
	EX_ura_e	EX_ura_e	Uracil[e] =>	-0.0193553	0.000672883
	sink_4hba_c	sink_4hba_c	4-Hydroxy-benzyl alcohol[c] =>	2.30428e-05	8.01207e-07
	sink_hmfurn_c	sink_hmfurn_c	4-hydroxy-5-methyl-3(2H)-furanone[c] =>	0.000780372	0.00693442
	sink_mobd_c	sink_mobd_c	Molybdate[c] =>	0.00230027	0.0301837
	Growth	Biomass reaction	0.00021596 10-Formyltetrahydrofolate[c] + 26 ATP[c] + 0.25485 L-Glutamate[c] + 26 H2O[c] + 0.0017732 Nicotinamide adenine dinucleotide[c] + 0.00055781 Coenzyme A[c] + 0.00043288 Nicotinamide adenine dinucleotide phosphate[c] + 0.1 AMP[c] + 0.00021596 S-Adenosyl-L-methionine[c] + 0.4363 L-Leucine[c] + 0.23344 L-Aspartate[c] + 0.00021596 Flavin adenine dinucleotide oxidized[c] + 0.49747 L-Alanine[c…	0.106701	0.00371003
	FMNAT	FMN adenylyltransferase	ATP[c] + 2 H+[c] + FMN[c] => Diphosphate[c] + Flavin adenine dinucleotide oxidized[c]	2.30428e-05	8.01207e-07
	PRAGSr	Phosphoribosylglycinamide synthase	ATP[c] + Glycine[c] + 5-Phospho-beta-D-ribosylamine[c] <=> ADP[c] + Phosphate[c] + 2 H+[c] + N1-(5-Phospho-D-ribosyl)glycinamide[c]	0.000528678	0.00356338
	MTHFR3	5 10 methylenetetrahydrofolatereductase NADPH	H+[c] + Nicotinamide adenine dinucleotide phosphate - reduced[c] + 5,10-Methylenetetrahydrofolate[c] => Nicotinamide adenine dinucleotide phosphate[c] + 5-Methyltetrahydrofolate[c]	0.000431094	0.00235303
	PUNP4	Purine-nucleoside phosphorylase (Deoxyguanosine)	Phosphate[c] + Deoxyguanosine[c] <=> H+[c] + 2-Deoxy-D-ribose 1-phosphate[c] + Guanine[c]	0.000978451	0.00865051
	PTPATi	Pantetheine-phosphate adenylyltransferase	ATP[c] + 2 H+[c] + Pantetheine 4'-phosphate[c] => Diphosphate[c] + Dephospho-CoA[c]	5.95187e-05	2.06949e-06
	GUAPRT	Guanine phosphoribosyltransferase	H+[c] + 5-Phospho-alpha-D-ribose 1-diphosphate[c] + Guanine[c] => Diphosphate[c] + GMP[c]	0.016708	0.0184809
	NTD9	5'-nucleotidase (GMP)	H2O[c] + GMP[c] => Phosphate[c] + H+[c] + Guanosine[c]	0.00132531	0.0161957
	PNP	Histidinol phosphate transaminase	Phosphate[c] + N Ribosylnicotinamide C11H15N2O5[c] <=> Nicotinamide[c] + Alpha-D-Ribose 1-phosphate[c]	1.33339e-06	1.81154e-05
	NMNAT	Nicotinamide-nucleotide adenylyltransferase	ATP[c] + 2 H+[c] + NMN[c] => Nicotinamide adenine dinucleotide[c] + Diphosphate[c]	0.000231522	3.04e-05
	NMNDA	Nicotinamide-nucleotide amidase	H2O[c] + H+[c] + NMN[c] => Ammonium[c] + Nicotinate D-ribonucleotide[c]	2.53355e-06	2.47454e-05
	METS	Methionine synthase	5-Methyltetrahydrofolate[c] + L-Homocysteine[c] => L-Methionine[c] + 5,6,7,8-Tetrahydrofolate[c]	0.000701016	0.00305609
	MTHFR	5,10-methylenetetrahydrofolate reductase (FADH2)	Flavin adenine dinucleotide reduced[c] + 5,10-Methylenetetrahydrofolate[c] => Flavin adenine dinucleotide oxidized[c] + 5-Methyltetrahydrofolate[c]	0.000269922	0.00200891
	SULR3_1	Sulfite reductase (ferredoxin dependent)	7 H+[c] + Sulfite[c] + 3 Ferredoxin (reduced form 4:2)[c] => 3 H2O[c] + 3 Ferredoxin (oxidized form 4:2)[c] + Hydrogen sulfide[c]	0.00123377	0.00462313
	APSR	APSR	Adenosine 5'-phosphosulfate[c] + Reduced thioredoxin[c] => H+[c] + AMP[c] + Sulfite[c] + Oxidized thioredoxin[c]	0.00123377	0.00462313
	ALR3	Aldose reductase (methylglyoxal)	H+[c] + Nicotinamide adenine dinucleotide - reduced[c] + Methylglyoxal[c] => Nicotinamide adenine dinucleotide[c] + Acetol[c]	0.00875368	0.00259016
	NAt	Sodium transport	H+[e] + Sodium[e] <=> H+[c] + Sodium[c]	-1.38685	0.0627713
	GK2	Guanylate kinase GMPdATP	DATP[c] + DGMP[c] <=> DADP[c] + DGDP[c]	0.00561697	0.0251195
	EX_ac_e	EX_ac_e	Acetate[e] =>	1.38082	0.0251511
	EX_asn__L_e	EX_asn__L_e	L-Asparagine[e] =>	-0.025392	0.0130435
	EX_asp__L_e	EX_asp__L_e	L-Aspartate[e] =>	-0.303233	0.10327
	EX_citr__L_e	EX_citr__L_e	L-Citrulline[e] =>	-0.000200317	0.00249835
	EX_cys__L_e	EX_cys__L_e	L-Cysteine[e] =>	-0.00936021	0.00133789
	EX_for_e	EX_for_e	Formate[e] =>	1.04364	0.0448084
	EX_3mb_e	EX_3mb_e	3-Methylbutanoic acid[e] =>	0.115354	0.00124131
	EX_lac__D_e	EX_lac__D_e	D-Lactate[e] =>	0.0095184	0.000134406
	EX_mal__L_e	EX_mal__L_e	L-Malate[e] =>	-0.210851	0.00608069
	EX_phe__L_e	EX_phe__L_e	L-Phenylalanine[e] =>	-0.0188227	0.00251097
	EX_trp__L_e	EX_trp__L_e	L-Tryptophan[e] =>	-0.00576038	0.000822468
	EX_tyr__L_e	EX_tyr__L_e	L-Tyrosine[e] =>	-0.0140265	0.00190958
	FORt	Formate diffusion	Formate[e] <=> Formate[c]	-1.04364	0.0448084
	ACtr	Acetate diffusion	Acetate[e] <=> Acetate[c]	-1.38082	0.0251511
	LACDt	Lactate reversible transport via proton symport	H+[e] + D-Lactate[e] <=> H+[c] + D-Lactate[c]	-0.0095184	0.000134406
	ASNt2r	Asparagine reversible transport via proton symport	H+[e] + L-Asparagine[e] <=> H+[c] + L-Asparagine[c]	0.025392	0.0130435
	ASPt2r	Aspartate reversible transport via proton symport	2 H+[e] + L-Aspartate[e] <=> 2 H+[c] + L-Aspartate[c]	0.107788	0.107349
	CITRt2r	L-Citrulline reversible transport via proton symport	H+[e] + L-Citrulline[e] <=> H+[c] + L-Citrulline[c]	0.000200317	0.00249835
	Cystr	L-Cysteine reversible transport via proton symport	H+[e] + L-Cysteine[e] <=> H+[c] + L-Cysteine[c]	0.00936021	0.00133789
	PHEt2r	L-Phenylalanine reversible transport via proton symport	H+[e] + L-Phenylalanine[e] <=> H+[c] + L-Phenylalanine[c]	0.0188227	0.00251097
	TRPt2r	L-Tryptophan reversible transport via proton symport	H+[e] + L-Tryptophan[e] <=> H+[c] + L-Tryptophan[c]	0.00576038	0.000822468
	Tyrt2r	L-Tyrosine reversible transport via proton symport	H+[e] + L-Tyrosine[e] <=> H+[c] + L-Tyrosine[c]	0.0140265	0.00190958
	Isoval	Isovalerate transport	H+[e] + 3-Methylbutanoic acid[e] <=> H+[c] + 3-Methylbutanoic acid[c]	-0.115354	0.00124131
	ACACT5r_1	Acetyl CoA C acyltransferase decanoyl CoA	Acetyl-CoA[c] + Decanoyl CoA C31H50N7O17P3S[c] <=> Coenzyme A[c] + 3-Oxododecanoyl-CoA[c]	-0.00870218	0.0257129
	IvalcoAsyn	IsovalerateCoA synthesis	Nicotinamide adenine dinucleotide[c] + Coenzyme A[c] + 4-Methyl-2-oxopentanoate[c] => Nicotinamide adenine dinucleotide - reduced[c] + CO2[c] + IsovalerateCoA[c]	0.115354	0.00124131
	Ivalsyn	Isovalerate synthesis	H+[c] + AMP[c] + Diphosphate[c] + IsovalerateCoA[c] => ATP[c] + Coenzyme A[c] + 3-Methylbutanoic acid[c]	0.115354	0.00124131
	SUCD1	Succinate synthesis	Flavin adenine dinucleotide reduced[c] + Fumarate[c] => Succinate[c] + Flavin adenine dinucleotide oxidized[c]	0.191795	0.025974
	MALt	Malate transport	H+[e] + L-Malate[e] => H+[c] + L-Malate[c]	0.210851	0.00608069
	Succ_Asp_symport	Succinate transport	Succinate[c] + L-Aspartate[e] <=> L-Aspartate[c] + Succinate[e]	0.195445	0.0368512

[truncated: 1 more sheets: Table S11]
